# Supplementary material for: ZmbHLH124 identified in maize recombinant inbred lines contributes to drought tolerance in crops
Source: Plant Biotechnol J. 2021 Jul 6;19(10):2069–81. doi: 10.1111/pbi.13637 (PMC8486247; doi:10.1111/pbi.13637)
Supplement: Supplementary file 2 — Table S1 Genotypes of four RILs. [file PBI-19-2069-s004.xlsx]

## Sheet: Table S2 Genotypes of four RILs
rs#	alleles	chrom	pos	RIL_44	RIL_70	RIL_73	RIL_93	#CHROM	POS	REF	ALT	RIL_44	RIL_70	RIL_73	RIL_93
S1_15	A/G	1	15	A	G	G	A	1	15	A	G	A:69,0:69	G:1,97:98	G:0,76:76	A:77,0:77
S1_492	C/T	1	492	T	C	C	T	1	492	T	C	T:33,0:33	C:2,429:431	C:2,339:341	T:42,0:42
S1_717	A/G	1	717	A	G	G	A	1	717	A	G	A:31,0:31	G:0,69:69	G:0,40:40	A:42,0:42
S1_883	A/G	1	883	A	G	G	A	1	883	A	G	A:34,0:34	G:0,63:63	G:0,38:38	A:42,0:42
S1_2111	C/T	1	2111	C	T	T	C	1	2111	C	T	C:50,0:50	T:0,361:361	T:1,265:266	C:41,0:41
S1_3498	A/G	1	3498	A	G	G	A	1	3498	A	G	A:50,0:50	G:0,594:594	G:1,427:428	A:41,0:41
S1_6163	A/T	1	6163	T	A	A	T	1	6163	T	A	T:87,0:87	A:0,40:40	A:0,28:28	T:61,5:66
S1_6191	T/A	1	6191	T	W	T	W	1	6191	T	A	T:77,0:77	TA:32,19:51	T:34,0:34	TA:49,9:58
S1_6192	G/T	1	6192	G	K	G	K	1	6192	G	T	G:79,0:79	GT:32,19:51	G:34,0:34	GT:51,9:60
S1_6434	C/T	1	6434	Y	Y	C	Y	1	6434	C	T	CT:124,33:157	CT:78,45:123	C:51,0:51	CT:97,33:130
S1_6443	A/G	1	6443	R	R	A	R	1	6443	A	G	AG:126,33:159	AG:83,44:127	A:51,0:51	AG:104,34:138
S1_6449	G/A	1	6449	R	R	G	R	1	6449	G	A	GA:129,36:165	GA:82,45:127	G:51,0:51	GA:104,33:137
S1_6486	A/T	1	6486	W	W	A	W	1	6486	A	T	AT:123,29:152	AT:77,39:116	A:51,0:51	AT:97,30:127
S1_6490	A/G	1	6490	R	R	A	R	1	6490	A	G	AG:122,29:151	AG:71,38:109	A:51,0:51	AG:96,30:126
S1_6547	T/C	1	6547	T	Y	T	Y	1	6547	T	C	T:6,0:6	TC:8,2:10	T:5,0:5	TC:9,4:13
S1_6636	A/C	1	6636	A	M	A	M	1	6636	A	C	A:17,1:18	AC:16,4:20	A:12,0:12	AC:10,4:14
S1_6642	T/C	1	6642	Y	Y	T	Y	1	6642	T	C	TC:90,26:116	TC:43,29:72	T:43,0:43	TC:60,21:81
S1_6671	C/T	1	6671	Y	Y	C	Y	1	6671	C	T	CT:109,30:139	CT:47,35:82	C:43,0:43	CT:73,39:112
S1_6743	G/A	1	6743	R	R	G	R	1	6743	G	A	GA:103,31:134	GA:46,40:86	G:41,0:41	GA:79,43:122
S1_6749	G/T	1	6749	K	K	G	K	1	6749	G	T	GT:101,24:125	GT:44,32:76	G:41,0:41	GT:74,34:108
S1_6984	A/G	1	6984	R	R	A	R	1	6984	A	G	AG:89,19:108	AG:40,30:70	A:36,0:36	AG:65,18:83
S1_7035	C/T	1	7035	Y	C	C	Y	1	7035	T	C	TC:92,17:109	C:0,69:69	C:0,33:33	TC:58,16:74
S1_7080	C/T	1	7080	Y	Y	C	Y	1	7080	C	T	CT:42,8:50	CT:15,14:29	C:21,0:21	CT:19,10:29
S1_7797	T/C	1	7797	Y	Y	T	Y	1	7797	T	C	TC:72,12:84	TC:42,21:63	T:39,0:39	TC:71,13:84
S1_7856	T/C	1	7856	Y	Y	T	Y	1	7856	T	C	TC:54,23:77	TC:29,24:53	T:32,0:32	TC:52,9:61
S1_7874	G/A	1	7874	R	R	G	R	1	7874	G	A	GA:51,19:70	GA:23,19:42	G:28,0:28	GA:44,10:54
S1_9250	G/C	1	9250	S	S	G	S	1	9250	G	C	GC:64,20:84	GC:21,27:48	G:33,0:33	GC:39,14:53
S1_9405	C/T	1	9405	Y	Y	C	Y	1	9405	C	T	CT:140,35:175	CT:48,49:97	C:41,0:41	CT:97,35:132
S1_9484	C/T	1	9484	Y	C	C	Y	1	9484	C	T	CT:128,33:161	C:94,0:94	C:41,0:41	CT:92,26:118
S1_9513	T/C	1	9513	Y	T	T	Y	1	9513	T	C	TC:90,23:113	T:62,0:62	T:41,0:41	TC:64,20:84
S1_9534	C/G	1	9534	S	C	C	S	1	9534	C	G	CG:75,24:99	C:58,0:58	C:36,0:36	CG:48,17:65
S1_9572	C/G	1	9572	S	C	C	S	1	9572	C	G	CG:48,25:73	C:54,0:54	C:36,0:36	CG:30,13:43
S1_9581	T/C	1	9581	Y	T	T	Y	1	9581	T	C	TC:41,24:65	T:54,0:54	T:33,0:33	TC:25,13:38
S1_9606	T/G	1	9606	K	T	T	K	1	9606	T	G	TG:28,19:47	T:43,0:43	T:31,0:31	TG:16,7:23
S1_9620	T/G	1	9620	K	T	T	K	1	9620	T	G	TG:22,15:37	T:41,0:41	T:30,0:30	TG:12,6:18
S1_62663	A/G	1	62663	A	R	R	A	1	62663	A	G	A:21,0:21	AG:36,12:48	AG:53,9:62	A:9,0:9
S1_62672	T/G	1	62672	T	K	K	T	1	62672	G	T	T:0,22:22	GT:26,12:38	GT:48,7:55	T:0,9:9
S1_62693	C/T	1	62693	T	Y	C	Y	1	62693	C	T	T:0,22:22	CT:34,12:46	C:55,6:61	CT:1,8:9
S1_62706	G/A	1	62706	G	R	R	G	1	62706	A	G	G:0,22:22	AG:26,12:38	AG:50,6:56	G:0,9:9
S1_62791	G/T	1	62791	G	K	K	G	1	62791	T	G	G:0,15:15	TG:22,8:30	TG:27,10:37	G:0,14:14
S1_62818	A/G	1	62818	A	A	R	R	1	62818	A	G	A:19,0:19	A:37,0:37	AG:51,8:59	AG:15,5:20
S1_62819	T/G	1	62819	T	K	K	T	1	62819	G	T	T:0,19:19	GT:36,15:51	GT:44,15:59	T:0,20:20
S1_62828	A/C	1	62828	A	M	M	A	1	62828	C	A	A:0,20:20	CA:40,17:57	CA:45,18:63	A:0,23:23
S1_62833	A/G	1	62833	A	R	R	A	1	62833	G	A	A:0,24:24	GA:43,18:61	GA:47,18:65	A:0,23:23
S1_62836	T/C	1	62836	T	Y	Y	T	1	62836	C	T	T:0,24:24	CT:45,22:67	CT:52,18:70	T:0,23:23
S1_62998	C/T	1	62998	C	Y	T	Y	1	62998	T	C	C:0,10:10	TC:66,21:87	T:43,0:43	TC:3,5:8
S1_62999	C/T	1	62999	C	Y	T	Y	1	62999	T	C	C:0,10:10	TC:68,21:89	T:43,0:43	TC:3,5:8
S1_63004	C/T	1	63004	C	Y	T	C	1	63004	T	C	C:0,10:10	TC:63,17:80	T:45,0:45	C:0,8:8
S1_93056	A/G	1	93056	A	G	G	A	1	93056	A	G	A:6,0:6	G:0,107:107	G:0,64:64	A:11,0:11
S1_112737	G/T	1	112737	K	K	K	G	1	112737	G	T	GT:3,5:8	GT:19,6:25	GT:21,3:24	G:7,0:7
S1_112756	G/T	1	112756	K	K	G	G	1	112756	G	T	GT:3,3:6	GT:20,5:25	G:26,0:26	G:11,0:11
S1_112766	C/T	1	112766	Y	Y	C	C	1	112766	C	T	CT:4,2:6	CT:20,5:25	C:32,0:32	C:11,0:11
S1_112774	G/A	1	112774	R	R	G	G	1	112774	G	A	GA:5,2:7	GA:23,5:28	G:39,0:39	G:15,0:15
S1_113438	C/T	1	113438	C	Y	C	C	1	113438	C	T	C:6,0:6	CT:9,3:12	C:36,0:36	C:38,0:38
S1_113456	G/A	1	113456	R	R	G	G	1	113456	G	A	GA:1,5:6	GA:4,8:12	G:36,0:36	G:38,0:38
S1_114454	C/T	1	114454	C	T	C	C	1	114454	C	T	C:5,0:5	T:0,9:9	C:35,0:35	C:36,0:36
S1_114494	A/G	1	114494	R	A	A	A	1	114494	A	G	AG:2,4:6	A:16,0:16	A:35,0:35	A:36,0:36
S1_114530	T/A	1	114530	W	T	T	T	1	114530	T	A	TA:3,2:5	T:27,0:27	T:35,0:35	T:36,0:36
S1_114590	A/G	1	114590	R	R	A	A	1	114590	A	G	AG:6,3:9	AG:15,5:20	A:43,0:43	A:60,0:60
S1_115591	C/T	1	115591	Y	C	C	C	1	115591	C	T	CT:3,2:5	C:21,0:21	C:38,0:38	C:43,0:43
S1_115614	G/A	1	115614	R	R	G	G	1	115614	G	A	GA:3,2:5	GA:16,6:22	G:38,0:38	G:43,0:43
S1_127284	A/G	1	127284	R	A	A	G	1	127284	A	G	AG:1,5:6	A:21,0:21	A:14,0:14	G:0,5:5
S1_127293	C/T	1	127293	Y	C	C	T	1	127293	C	T	CT:2,6:8	C:23,0:23	C:14,0:14	T:0,5:5
S1_127371	G/A	1	127371	G	A	R	G	1	127371	G	A	G:6,0:6	A:0,16:16	GA:3,14:17	G:7,0:7
S1_127403	C/T	1	127403	C	T	Y	C	1	127403	C	T	C:7,0:7	T:1,24:25	CT:3,23:26	C:6,0:6
S1_144424	C/T	1	144424	C	T	T	C	1	144424	C	T	C:37,0:37	T:0,19:19	T:1,12:13	C:47,0:47
S1_146728	A/G	1	146728	A	R	A	G	1	146728	G	A	A:0,15:15	GA:30,5:35	A:0,15:15	G:34,0:34
S1_146926	A/T	1	146926	A	W	A	T	1	146926	A	T	A:16,0:16	AT:9,12:21	A:8,0:8	T:0,16:16
S1_146951	C/A	1	146951	C	M	C	A	1	146951	C	A	C:18,0:18	CA:15,12:27	C:8,0:8	A:0,14:14
S1_147010	A/G	1	147010	A	R	A	G	1	147010	G	A	A:0,22:22	GA:13,13:26	A:0,11:11	G:27,0:27
S1_147030	T/A	1	147030	T	W	T	A	1	147030	A	T	T:0,35:35	AT:17,18:35	T:0,15:15	A:32,0:32
S1_147070	T/C	1	147070	T	Y	T	C	1	147070	C	T	T:0,24:24	CT:18,8:26	T:0,12:12	C:31,0:31
S1_147109	A/G	1	147109	A	G	A	G	1	147109	G	A	A:0,7:7	G:15,0:15	A:0,5:5	G:29,0:29
S1_147465	T/G	1	147465	T	K	T	G	1	147465	G	T	T:0,28:28	GT:31,14:45	T:0,39:39	G:44,0:44
S1_267362	G/T	1	267362	T	G	T	G	1	267362	G	T	T:0,80:80	G:383,0:383	T:1,122:123	G:265,0:265
S1_267367	A/G	1	267367	G	A	G	A	1	267367	A	G	G:0,80:80	A:383,0:383	G:0,120:120	A:265,0:265
S1_267389	C/T	1	267389	C	T	C	T	1	267389	C	T	C:54,0:54	T:0,592:592	C:97,0:97	T:0,405:405
S1_267459	C/T	1	267459	C	T	C	T	1	267459	C	T	C:45,0:45	T:0,589:589	C:89,0:89	T:0,395:395
S1_267460	G/T	1	267460	T	G	T	G	1	267460	T	G	T:45,0:45	G:0,589:589	T:89,0:89	G:0,395:395
S1_267501	C/T	1	267501	C	T	C	T	1	267501	T	C	C:1,388:389	T:426,0:426	C:0,465:465	T:287,0:287
S1_267718	C/T	1	267718	C	T	C	T	1	267718	C	T	C:137,0:137	T:0,59:59	C:135,0:135	T:0,51:51
S1_267721	C/T	1	267721	T	C	T	C	1	267721	C	T	T:0,129:129	C:69,0:69	T:0,128:128	C:56,0:56
S1_267727	A/C	1	267727	A	C	A	C	1	267727	A	C	A:126,0:126	C:0,61:61	A:128,0:128	C:0,50:50
S1_267769	C/T	1	267769	T	C	T	C	1	267769	C	T	T:0,103:103	C:75,0:75	T:0,119:119	C:55,0:55
S1_267874	A/G	1	267874	G	A	G	A	1	267874	G	A	G:8,0:8	A:0,6:6	G:6,0:6	A:0,6:6
S1_272767	C/A	1	272767	M	M	C	M	1	272767	C	A	CA:1,15:16	CA:19,7:26	C:24,0:24	CA:1,7:8
S1_272768	A/T	1	272768	W	W	A	W	1	272768	A	T	AT:1,15:16	AT:20,7:27	A:24,0:24	AT:1,7:8
S1_273029	T/G	1	273029	T	K	G	T	1	273029	G	T	T:0,9:9	GT:17,13:30	G:14,0:14	T:0,12:12
S1_380111	A/G	1	380111	R	R	R	R	1	380111	G	A	GA:2,4:6	GA:1,4:5	GA:1,4:5	GA:4,4:8
S1_423670	G/C	1	423670	G	S	S	G	1	423670	G	C	G:7,0:7	GC:5,1:6	GC:4,3:7	G:8,0:8
S1_423711	C/T	1	423711	C	Y	Y	Y	1	423711	C	T	C:8,0:8	CT:8,3:11	CT:7,6:13	CT:10,1:11
S1_423714	T/G	1	423714	T	K	K	K	1	423714	T	G	T:8,0:8	TG:8,3:11	TG:6,6:12	TG:10,1:11
S1_423734	T/A	1	423734	T	W	W	T	1	423734	T	A	T:9,0:9	TA:10,3:13	TA:8,4:12	T:10,0:10
S1_423741	T/C	1	423741	T	Y	Y	T	1	423741	T	C	T:9,0:9	TC:9,3:12	TC:8,3:11	T:13,0:13
S1_423755	C/T	1	423755	C	Y	Y	C	1	423755	C	T	C:10,0:10	CT:10,3:13	CT:9,3:12	C:14,0:14
S1_423758	G/A	1	423758	G	R	R	G	1	423758	G	A	G:10,0:10	GA:10,3:13	GA:9,3:12	G:14,0:14
S1_423763	G/T	1	423763	G	K	K	G	1	423763	G	T	G:8,0:8	GT:10,2:12	GT:9,2:11	G:14,0:14
S1_424551	T/C	1	424551	Y	T	T	C	1	424551	T	C	TC:6,5:11	T:5,0:5	T:7,0:7	C:0,6:6
S1_424759	T/C	1	424759	T	T	T	Y	1	424759	T	C	T:17,0:17	T:5,0:5	T:16,0:16	TC:15,4:19
S1_424768	C/T	1	424768	C	Y	C	C	1	424768	C	T	C:17,0:17	CT:1,5:6	C:15,0:15	C:19,0:19
S1_424773	C/T	1	424773	C	C	C	Y	1	424773	C	T	C:17,0:17	C:9,0:9	C:14,0:14	CT:14,4:18
S1_424777	A/G	1	424777	R	G	A	R	1	424777	G	A	GA:3,8:11	G:10,0:10	A:0,11:11	GA:7,12:19
S1_424801	T/A	1	424801	W	T	W	W	1	424801	A	T	AT:5,17:22	T:2,15:17	AT:1,6:7	AT:6,23:29
S1_424806	C/T	1	424806	C	Y	C	C	1	424806	C	T	C:39,0:39	CT:12,21:33	C:9,0:9	C:46,0:46
S1_424815	C/T	1	424815	C	C	Y	C	1	424815	C	T	C:46,3:49	C:51,0:51	CT:2,5:7	C:51,6:57
S1_424834	G/A	1	424834	R	G	G	R	1	424834	G	A	GA:44,13:57	G:51,0:51	G:6,0:6	GA:38,19:57
S1_427286	A/G	1	427286	R	R	A	A	1	427286	G	A	GA:6,5:11	GA:2,3:5	A:0,16:16	A:0,18:18
S1_427302	C/T	1	427302	Y	Y	C	C	1	427302	T	C	TC:9,6:15	TC:2,3:5	C:1,20:21	C:0,24:24
S1_427338	A/G	1	427338	R	R	A	A	1	427338	A	G	AG:8,5:13	AG:3,2:5	A:14,0:14	A:15,0:15
S1_427352	G/A	1	427352	R	R	G	G	1	427352	A	G	AG:7,5:12	AG:2,3:5	G:1,17:18	G:0,18:18
S1_427362	A/C	1	427362	M	M	A	A	1	427362	A	C	AC:6,7:13	AC:5,2:7	A:19,0:19	A:18,0:18
S1_427370	A/G	1	427370	R	R	A	A	1	427370	A	G	AG:7,7:14	AG:6,2:8	A:19,0:19	A:20,0:20
S1_427383	T/G	1	427383	K	K	T	T	1	427383	G	T	GT:9,6:15	GT:2,5:7	T:1,18:19	T:0,19:19
S1_427388	C/T	1	427388	Y	Y	C	C	1	427388	C	T	CT:6,9:15	CT:6,1:7	C:20,0:20	C:20,0:20
S1_427392	C/G	1	427392	S	S	C	C	1	427392	C	G	CG:6,7:13	CG:6,1:7	C:20,0:20	C:13,0:13
S1_427416	G/A	1	427416	R	R	G	G	1	427416	G	A	GA:5,4:9	GA:4,1:5	G:12,0:12	G:13,0:13
S1_427417	C/T	1	427417	Y	Y	C	C	1	427417	T	C	TC:4,5:9	TC:2,3:5	C:0,11:11	C:0,12:12
S1_459113	C/T	1	459113	T	C	Y	C	1	459113	C	T	T:0,20:20	C:6,0:6	CT:9,28:37	C:6,0:6
S1_459115	G/A	1	459115	G	G	R	A	1	459115	G	A	G:20,0:20	G:6,0:6	GA:28,9:37	A:0,5:5
S1_459138	C/T	1	459138	C	C	Y	T	1	459138	C	T	C:19,0:19	C:8,0:8	CT:28,13:41	T:0,7:7
S1_459450	C/A	1	459450	M	C	C	M	1	459450	C	A	CA:5,2:7	C:6,0:6	C:9,0:9	CA:9,5:14
S1_459469	C/T	1	459469	Y	Y	Y	Y	1	459469	C	T	CT:34,27:61	CT:48,32:80	CT:8,3:11	CT:38,28:66
S1_459470	C/T	1	459470	C	C	Y	C	1	459470	C	T	C:56,5:61	C:76,4:80	CT:4,7:11	C:60,6:66
S1_459483	G/A	1	459483	R	G	R	R	1	459483	G	A	GA:38,15:53	G:48,0:48	GA:8,3:11	GA:32,25:57
S1_459497	G/A	1	459497	R	R	G	R	1	459497	G	A	GA:26,11:37	GA:26,19:45	G:11,0:11	GA:33,11:44
S1_459498	A/G	1	459498	R	A	R	R	1	459498	A	G	AG:32,5:37	A:41,4:45	AG:4,7:11	AG:39,7:46
S1_460280	T/A	1	460280	T	W	W	T	1	460280	T	A	T:17,0:17	TA:12,3:15	TA:9,7:16	T:28,0:28
S1_460287	C/T	1	460287	Y	C	Y	Y	1	460287	C	T	CT:5,3:8	C:29,0:29	CT:21,2:23	CT:17,11:28
S1_460289	T/C	1	460289	Y	Y	T	Y	1	460289	T	C	TC:5,3:8	TC:19,6:25	T:27,0:27	TC:22,7:29
S1_460294	C/T	1	460294	C	Y	Y	C	1	460294	C	T	C:19,0:19	CT:8,17:25	CT:11,14:25	C:25,0:25
S1_460304	G/C	1	460304	G	S	S	G	1	460304	G	C	G:23,0:23	GC:19,74:93	GC:12,77:89	G:29,0:29
S1_460316	C/T	1	460316	Y	C	C	C	1	460316	C	T	CT:5,2:7	C:108,0:108	C:96,0:96	C:25,0:25
S1_516569	C/T	1	516569	T	C	C	T	1	516569	T	C	T:43,0:43	C:0,772:772	C:0,776:776	T:78,0:78
S1_517946	A/C	1	517946	C	A	A	C	1	517946	C	A	C:21,0:21	A:0,42:42	A:0,43:43	C:32,0:32
S1_518832	A/G	1	518832	G	A	A	G	1	518832	G	A	G:36,0:36	A:2,613:615	A:1,624:625	G:54,0:54
S1_519310	C/T	1	519310	T	C	C	T	1	519310	T	C	T:345,0:345	C:0,550:550	C:0,548:548	T:365,0:365
S1_519746	A/G	1	519746	G	A	A	G	1	519746	G	A	G:170,0:170	A:1,315:316	A:0,265:265	G:205,0:205
S1_519758	A/C	1	519758	A	C	C	A	1	519758	C	A	A:0,169:169	C:272,0:272	C:198,0:198	A:0,195:195
S1_520017	C/T	1	520017	C	T	T	C	1	520017	C	T	C:71,0:71	T:2,598:600	T:4,500:504	C:81,0:81
S1_520114	A/C	1	520114	A	C	C	A	1	520114	A	C	A:71,0:71	C:1,658:659	C:0,624:624	A:81,0:81
S1_521422	C/T	1	521422	C	T	T	C	1	521422	C	T	C:71,0:71	T:1,456:457	T:1,468:469	C:81,0:81
S1_524963	G/T	1	524963	G	T	T	G	1	524963	G	T	G:34,0:34	T:2,224:226	T:2,191:193	G:40,0:40
S1_524992	G/T	1	524992	T	G	G	T	1	524992	T	G	T:34,0:34	G:0,236:236	G:0,202:202	T:40,0:40
S1_525991	A/T	1	525991	T	A	A	T	1	525991	A	T	T:0,76:76	A:121,0:121	A:243,0:243	T:0,123:123
S1_525992	A/T	1	525992	T	A	A	T	1	525992	T	A	T:77,0:77	A:0,284:284	A:0,260:260	T:102,0:102
S1_645464	A/G	1	645464	G	A	A	G	1	645464	A	G	G:0,342:342	A:131,0:131	A:63,0:63	G:0,307:307
S1_649146	C/T	1	649146	T	C	C	T	1	649146	C	T	T:2,336:338	C:119,0:119	C:53,0:53	T:0,294:294
S1_649941	A/G	1	649941	A	G	G	A	1	649941	G	A	A:0,226:226	G:41,0:41	G:65,0:65	A:0,221:221
S1_656874	G/T	1	656874	G	K	K	G	1	656874	G	T	G:44,0:44	GT:16,13:29	GT:3,2:5	G:42,0:42
S1_656876	G/C	1	656876	G	S	S	G	1	656876	G	C	G:44,0:44	GC:16,13:29	GC:4,2:6	G:42,0:42
S1_656877	A/G	1	656877	A	R	R	A	1	656877	A	G	A:44,0:44	AG:16,13:29	AG:4,2:6	A:42,0:42
S1_656880	T/A	1	656880	T	W	W	T	1	656880	T	A	T:44,0:44	TA:16,13:29	TA:4,2:6	T:42,0:42
S1_659354	C/T	1	659354	C	T	T	C	1	659354	C	T	C:35,0:35	T:0,8:8	T:0,6:6	C:37,0:37
S1_660678	A/C	1	660678	C	A	A	C	1	660678	C	A	C:35,0:35	A:0,14:14	A:1,11:12	C:39,0:39
S1_660719	C/T	1	660719	T	C	C	T	1	660719	C	T	T:0,37:37	C:10,0:10	C:10,0:10	T:0,49:49
S1_660813	A/G	1	660813	A	G	G	A	1	660813	A	G	A:31,0:31	G:0,13:13	G:0,6:6	A:38,0:38
S1_660932	A/G	1	660932	A	G	G	A	1	660932	G	A	A:0,38:38	G:10,0:10	G:7,0:7	A:0,39:39
S1_661547	A/G	1	661547	G	A	A	G	1	661547	G	A	G:41,0:41	A:0,13:13	A:0,6:6	G:42,0:42
S1_670731	C/T	1	670731	T	C	C	T	1	670731	C	T	T:0,38:38	C:8,0:8	C:6,0:6	T:0,25:25
S1_672105	A/C	1	672105	A	C	C	A	1	672105	C	A	A:0,33:33	C:5,0:5	C:10,0:10	A:0,23:23
S1_672456	A/G	1	672456	A	G	G	A	1	672456	G	A	A:0,33:33	G:14,0:14	G:6,0:6	A:0,23:23
S1_675245	A/T	1	675245	A	T	T	A	1	675245	T	A	A:0,228:228	T:172,0:172	T:182,0:182	A:0,200:200
S1_676060	G/A	1	676060	R	G	G	R	1	676060	G	A	GA:28,6:34	G:34,2:36	G:47,0:47	GA:18,4:22
S1_676078	T/C	1	676078	Y	Y	T	Y	1	676078	T	C	TC:29,7:36	TC:35,5:40	T:62,0:62	TC:23,6:29
S1_677167	A/G	1	677167	A	G	G	A	1	677167	A	G	A:29,0:29	G:0,30:30	G:0,23:23	A:18,0:18
S1_678882	A/G	1	678882	G	A	A	G	1	678882	A	G	G:0,110:110	A:121,0:121	A:37,0:37	G:0,104:104
S1_979803	C/G	1	979803	C	G	G	C	1	979803	C	G	C:37,0:37	G:0,68:68	G:0,39:39	C:33,0:33
S1_979804	C/G	1	979804	G	C	C	G	1	979804	G	C	G:37,0:37	C:0,68:68	C:0,39:39	G:33,0:33
S1_979808	G/T	1	979808	G	T	T	G	1	979808	G	T	G:37,0:37	T:0,66:66	T:0,43:43	G:33,0:33
S1_979810	C/G	1	979810	C	G	G	C	1	979810	C	G	C:37,0:37	G:0,65:65	G:0,43:43	C:33,0:33
S1_980088	A/C	1	980088	C	A	A	C	1	980088	A	C	C:0,425:425	A:183,0:183	A:140,0:140	C:0,425:425
S1_982227	C/T	1	982227	C	T	T	C	1	982227	T	C	C:0,20:20	T:19,0:19	T:15,0:15	C:0,21:21
S1_984660	C/T	1	984660	T	C	C	T	1	984660	C	T	T:0,44:44	C:42,0:42	C:45,0:45	T:0,49:49
S1_990980	G/T	1	990980	G	T	T	G	1	990980	T	G	G:0,723:723	T:497,0:497	T:412,0:412	G:0,685:685
S1_1163680	A/G	1	1163680	A	R	A	A	1	1163680	G	A	A:0,6:6	GA:1,7:8	A:0,8:8	A:0,10:10
S1_1163823	G/A	1	1163823	R	G	G	R	1	1163823	G	A	GA:10,2:12	G:12,0:12	G:10,0:10	GA:7,6:13
S1_1167229	T/C	1	1167229	T	T	T	Y	1	1167229	T	C	T:21,0:21	T:16,0:16	T:21,0:21	TC:25,5:30
S1_1167243	A/G	1	1167243	A	A	A	R	1	1167243	G	A	A:0,21:21	A:1,17:18	A:0,20:20	GA:5,22:27
S1_1167257	G/C	1	1167257	G	G	G	S	1	1167257	G	C	G:24,0:24	G:21,0:21	G:21,0:21	GC:27,5:32
S1_1167270	A/G	1	1167270	A	A	A	R	1	1167270	G	A	A:0,29:29	A:0,21:21	A:0,22:22	GA:5,30:35
S1_1169603	C/T	1	1169603	Y	Y	C	C	1	1169603	C	T	CT:4,4:8	CT:4,2:6	C:12,0:12	C:12,0:12
S1_1169637	C/T	1	1169637	Y	Y	C	C	1	1169637	C	T	CT:13,4:17	CT:10,2:12	C:17,0:17	C:18,0:18
S1_1169643	A/T	1	1169643	W	W	A	A	1	1169643	A	T	AT:13,4:17	AT:11,3:14	A:17,0:17	A:19,0:19
S1_1169666	C/G	1	1169666	S	S	C	C	1	1169666	C	G	CG:13,3:16	CG:8,3:11	C:16,0:16	C:17,0:17
S1_1169680	C/T	1	1169680	Y	Y	C	C	1	1169680	C	T	CT:14,2:16	CT:7,2:9	C:15,0:15	C:14,0:14
S1_1169797	G/A	1	1169797	R	R	G	G	1	1169797	G	A	GA:8,3:11	GA:5,5:10	G:5,0:5	G:6,0:6
S1_1171939	A/C	1	1171939	A	A	M	A	1	1171939	C	A	A:0,9:9	A:0,5:5	CA:1,5:6	A:0,8:8
S1_1173919	G/A	1	1173919	G	G	R	G	1	1173919	G	A	G:14,0:14	G:16,0:16	GA:9,3:12	G:15,0:15
S1_1173939	C/T	1	1173939	C	C	Y	C	1	1173939	C	T	C:15,0:15	C:13,0:13	CT:8,3:11	C:15,0:15
S1_1271216	A/G	1	1271216	A	R	R	R	1	1271216	G	A	A:0,5:5	GA:6,4:10	GA:3,10:13	GA:2,17:19
S1_1271225	C/A	1	1271225	C	M	C	C	1	1271225	C	A	C:5,0:5	CA:4,6:10	C:11,0:11	C:17,2:19
S1_1271230	G/A	1	1271230	G	R	R	R	1	1271230	G	A	G:5,0:5	GA:7,3:10	GA:9,2:11	GA:14,2:16
S1_1273555	T/C	1	1273555	Y	Y	T	Y	1	1273555	C	T	CT:57,8:65	CT:69,14:83	T:0,11:11	CT:74,21:95
S1_1273606	C/T	1	1273606	Y	C	C	C	1	1273606	C	T	CT:55,39:94	C:88,0:88	C:39,0:39	C:97,0:97
S1_1273619	T/C	1	1273619	Y	Y	T	Y	1	1273619	C	T	CT:59,48:107	CT:103,84:187	T:0,49:49	CT:103,81:184
S1_1273654	C/T	1	1273654	Y	C	C	C	1	1273654	C	T	CT:174,67:241	C:181,0:181	C:47,0:47	C:163,0:163
S1_1273721	C/T	1	1273721	Y	Y	C	Y	1	1273721	C	T	CT:77,159:236	CT:355,248:603	C:47,0:47	CT:372,234:606
S1_1273788	G/A	1	1273788	G	R	G	R	1	1273788	G	A	G:11,0:11	GA:213,120:333	G:24,0:24	GA:216,148:365
S1_1468205	A/G	1	1468205	R	R	R	R	1	1468205	G	A	GA:7,11:18	GA:6,36:42	GA:5,16:21	GA:8,22:30
S1_1468239	G/T	1	1468239	K	K	K	K	1	1468239	T	G	TG:7,24:31	TG:7,48:55	TG:4,23:27	TG:9,32:41
S1_1468286	G/A	1	1468286	R	G	R	G	1	1468286	G	A	GA:29,6:35	G:51,5:56	GA:20,3:23	G:40,4:44
S1_1468288	A/G	1	1468288	R	R	R	R	1	1468288	G	A	GA:6,29:35	GA:9,47:56	GA:3,20:23	GA:11,31:42
S1_1468293	T/A	1	1468293	T	T	T	W	1	1468293	T	A	T:35,0:35	T:40,0:40	T:23,0:23	TA:35,5:40
S1_1468294	C/A	1	1468294	C	C	C	M	1	1468294	C	A	C:35,0:35	C:40,0:40	C:23,0:23	CA:35,5:40
S1_1468295	G/A	1	1468295	G	G	G	R	1	1468295	G	A	G:35,0:35	G:40,0:40	G:23,0:23	GA:35,5:40
S1_1468541	T/C	1	1468541	Y	Y	T	Y	1	1468541	T	C	TC:5,13:18	TC:3,10:13	T:6,0:6	TC:8,7:15
S1_1468610	A/G	1	1468610	R	R	R	R	1	1468610	G	A	GA:9,4:13	GA:12,5:17	GA:9,3:12	GA:9,8:17
S1_1468634	A/T	1	1468634	W	W	W	W	1	1468634	T	A	TA:13,3:16	TA:17,3:22	TA:7,4:11	TA:19,5:24
S1_1468660	A/C	1	1468660	M	M	M	M	1	1468660	A	C	AC:48,15:63	AC:35,20:55	AC:3,19:22	AC:38,19:57
S1_1468673	G/A	1	1468673	G	R	G	G	1	1468673	G	A	G:66,0:66	GA:49,15:64	G:30,0:30	G:40,0:40
S1_1468679	C/T	1	1468679	C	Y	C	C	1	1468679	C	T	C:66,0:66	CT:55,15:70	C:31,0:31	C:40,0:40
S1_1468687	C/A	1	1468687	C	M	C	C	1	1468687	C	A	C:88,4:92	CA:56,15:71	C:31,0:31	C:40,0:40
S1_1483012	T/C	1	1483012	Y	T	Y	T	1	1483012	T	C	TC:13,5:18	T:8,0:8	TC:6,5:11	T:5,0:5
S1_1483040	C/T	1	1483040	Y	C	Y	C	1	1483040	C	T	CT:11,10:21	C:7,0:7	CT:7,7:14	C:7,0:7
S1_1483078	G/C	1	1483078	S	G	S	G	1	1483078	G	C	GC:7,11:18	G:8,0:8	GC:6,10:16	G:6,0:6
S1_1483115	C/T	1	1483115	Y	C	Y	C	1	1483115	C	T	CT:11,7:18	C:5,0:5	CT:7,9:16	C:5,0:5
S1_1484254	G/A	1	1484254	G	G	G	R	1	1484254	G	A	G:10,0:10	G:9,0:9	G:10,0:10	GA:7,2:9
S1_1484263	A/G	1	1484263	A	A	A	R	1	1484263	A	G	A:10,0:10	A:10,0:10	A:9,0:9	AG:7,2:9
S1_1484265	C/T	1	1484265	C	C	C	Y	1	1484265	C	T	C:10,0:10	C:11,0:11	C:9,0:9	CT:7,2:9
S1_1484269	T/C	1	1484269	T	T	T	Y	1	1484269	T	C	T:11,0:11	T:11,0:11	T:9,0:9	TC:7,2:9
S1_1484293	T/A	1	1484293	T	T	T	W	1	1484293	T	A	T:20,0:20	T:8,0:8	T:10,0:10	TA:7,2:9
S1_1484300	C/T	1	1484300	C	C	C	Y	1	1484300	C	T	C:20,0:20	C:6,0:6	C:10,0:10	CT:5,2:7
S1_1621339	T/C	1	1621339	Y	T	Y	Y	1	1621339	C	T	CT:1,7:8	T:0,11:11	CT:2,7:9	CT:1,10:11
S1_1621360	T/G	1	1621360	K	T	K	K	1	1621360	G	T	GT:1,5:6	T:0,10:10	GT:1,7:8	GT:1,9:10
S1_1634869	C/T	1	1634869	C	Y	Y	C	1	1634869	C	T	C:70,0:70	CT:53,8:61	CT:33,6:39	C:29,0:29
S1_1634952	G/A	1	1634952	R	R	R	G	1	1634952	G	A	GA:41,5:46	GA:32,5:37	GA:24,6:30	G:13,0:13
S1_1634955	T/C	1	1634955	Y	Y	Y	T	1	1634955	T	C	TC:40,7:47	TC:35,5:40	TC:22,4:26	T:15,0:15
S1_1634977	C/T	1	1634977	Y	Y	Y	C	1	1634977	C	T	CT:38,7:45	CT:38,6:44	CT:17,5:22	C:19,0:19
S1_1635008	C/T	1	1635008	Y	C	Y	C	1	1635008	C	T	CT:42,6:48	C:46,4:50	CT:18,3:21	C:18,0:18
S1_1635021	G/A	1	1635021	R	G	R	G	1	1635021	G	A	GA:38,6:44	G:50,0:50	GA:15,3:18	G:17,0:17
S1_1635026	G/C	1	1635026	S	G	S	G	1	1635026	G	C	GC:37,6:43	G:58,0:58	GC:19,3:22	G:19,0:19
S1_1635041	G/T	1	1635041	K	G	G	G	1	1635041	G	T	GT:36,6:42	G:60,0:60	G:25,2:27	G:19,0:19
S1_1777933	A/C	1	1777933	A	C	C	A	1	1777933	C	A	A:0,25:25	C:17,0:17	C:16,0:16	A:0,19:19
S1_1778136	G/T	1	1778136	T	G	G	T	1	1778136	G	T	T:0,34:34	G:33,0:33	G:14,0:14	T:0,17:17
S1_1778283	G/T	1	1778283	G	T	T	G	1	1778283	G	T	G:24,0:24	T:0,12:12	T:0,10:10	G:10,0:10
S1_1778363	C/T	1	1778363	T	C	C	T	1	1778363	T	C	T:38,0:38	C:0,41:41	C:0,27:27	T:33,0:33
S1_1778403	A/C	1	1778403	C	A	A	C	1	1778403	A	C	C:0,72:72	A:41,0:41	A:33,0:33	C:0,49:49
S1_1778485	C/G	1	1778485	G	C	C	G	1	1778485	C	G	G:0,55:55	C:30,0:30	C:20,0:20	G:0,43:43
S1_1778601	A/G	1	1778601	G	A	A	G	1	1778601	A	G	G:0,56:56	A:36,0:36	A:17,0:17	G:0,41:41
S1_1778874	A/G	1	1778874	G	A	A	G	1	1778874	G	A	G:16,0:16	A:0,15:15	A:0,13:13	G:15,0:15
S1_1778983	C/T	1	1778983	T	C	C	T	1	1778983	T	C	T:38,0:38	C:0,11:11	C:0,8:8	T:22,0:22
S1_1779118	A/G	1	1779118	G	A	A	G	1	1779118	G	A	G:38,0:38	A:0,15:15	A:0,9:9	G:40,0:40
S1_1785924	G/T	1	1785924	G	T	T	G	1	1785924	T	G	G:2,2315:2317	T:34,0:34	T:47,0:47	G:0,1725:1725
S1_1785933	G/T	1	1785933	G	T	T	G	1	1785933	T	G	G:2,2404:2406	T:34,0:34	T:47,0:47	G:0,1669:1669
S1_1785963	A/G	1	1785963	A	G	G	A	1	1785963	G	A	A:5,2937:2942	G:34,0:34	G:47,0:47	A:1,2618:2619
S1_1786154	A/G	1	1786154	A	G	G	A	1	1786154	A	G	A:129,0:129	G:0,261:261	G:0,208:208	A:156,0:156
S1_1786240	C/T	1	1786240	T	C	C	T	1	1786240	T	C	T:129,0:129	C:0,277:277	C:0,162:162	T:156,0:156
S1_1786269	A/G	1	1786269	A	G	G	A	1	1786269	A	G	A:129,0:129	G:0,250:250	G:0,294:294	A:156,0:156
S1_1786273	C/T	1	1786273	C	T	T	C	1	1786273	C	T	C:129,0:129	T:0,251:251	T:0,301:301	C:156,0:156
S1_1786453	A/C	1	1786453	A	C	C	A	1	1786453	A	C	A:129,0:129	C:0,137:137	C:0,86:86	A:156,0:156
S1_1786466	A/T	1	1786466	A	T	T	A	1	1786466	A	T	A:129,0:129	T:0,124:124	T:0,67:67	A:156,0:156
S1_1786600	A/C	1	1786600	C	A	A	C	1	1786600	C	A	C:129,0:129	A:1,179:180	A:0,119:119	C:156,0:156
S1_1786630	A/C	1	1786630	C	A	A	C	1	1786630	C	A	C:129,0:129	A:2,202:204	A:0,127:127	C:156,0:156
S1_1786678	C/G	1	1786678	G	C	C	G	1	1786678	G	C	G:129,0:129	C:1,220:221	C:0,172:172	G:156,0:156
S1_1786716	C/G	1	1786716	G	C	C	G	1	1786716	G	C	G:129,0:129	C:1,180:181	C:0,125:125	G:156,0:156
S1_1786819	A/T	1	1786819	T	A	A	T	1	1786819	T	A	T:129,0:129	A:2,233:235	A:0,192:192	T:156,0:156
S1_1786842	G/T	1	1786842	T	G	G	T	1	1786842	T	G	T:129,0:129	G:1,318:319	G:0,250:250	T:156,0:156
S1_1786890	C/T	1	1786890	T	C	C	T	1	1786890	T	C	T:129,0:129	C:2,415:417	C:0,361:361	T:156,0:156
S1_1786957	C/T	1	1786957	T	C	C	T	1	1786957	T	C	T:129,0:129	C:1,547:548	C:0,426:426	T:156,0:156
S1_1786977	A/C	1	1786977	C	A	A	C	1	1786977	C	A	C:129,0:129	A:0,558:558	A:0,450:450	C:156,0:156
S1_1787219	A/C	1	1787219	A	C	C	A	1	1787219	C	A	A:11,701:712	C:462,0:462	C:415,0:415	A:1,828:829
S1_1787228	A/T	1	1787228	A	T	T	A	1	1787228	A	T	A:59,0:59	T:2,1203:1205	T:4,924:928	A:61,0:61
S1_1787252	G/T	1	1787252	G	T	T	G	1	1787252	G	T	G:59,0:59	T:2,1213:1215	T:3,874:877	G:61,0:61
S1_1787378	A/T	1	1787378	A	T	T	A	1	1787378	A	T	A:59,0:59	T:0,1359:1359	T:3,1355:1358	A:61,0:61
S1_1961522	T/A	1	1961522	T	T	T	W	1	1961522	A	T	T:0,21:21	T:0,23:23	T:0,26:26	AT:44,18:62
S1_1961536	A/G	1	1961536	A	A	A	R	1	1961536	G	A	A:0,17:17	A:0,22:22	A:0,17:17	GA:44,14:58
S1_1962585	G/T	1	1962585	K	G	G	G	1	1962585	T	G	TG:2,9:11	G:0,13:13	G:0,16:16	G:0,17:17
S1_2036843	C/T	1	2036843	T	C	C	Y	1	2036843	C	T	T:0,9:9	C:8,0:8	C:13,0:13	CT:1,13:14
S1_2036853	G/C	1	2036853	G	G	G	S	1	2036853	C	G	G:0,10:10	G:0,9:9	G:0,11:11	CG:1,14:15
S1_2037201	G/C	1	2037201	G	S	G	G	1	2037201	G	C	G:8,0:8	GC:7,1:8	G:17,0:17	G:9,0:9
S1_2037204	C/G	1	2037204	C	S	C	C	1	2037204	C	G	C:8,0:8	CG:7,2:9	C:18,0:18	C:9,0:9
S1_2037210	C/G	1	2037210	C	S	C	C	1	2037210	C	G	C:8,0:8	CG:7,2:9	C:18,0:18	C:10,0:10
S1_2037225	G/C	1	2037225	S	S	G	G	1	2037225	G	C	GC:8,2:10	GC:9,2:11	G:19,0:19	G:10,0:10
S1_2037228	C/G	1	2037228	S	S	C	C	1	2037228	C	G	CG:9,2:11	CG:9,1:10	C:20,0:20	C:11,0:11
S1_2102150	A/G	1	2102150	A	A	A	R	1	2102150	A	G	A:26,0:26	A:8,0:8	A:8,0:8	AG:15,7:22
S1_2102151	C/G	1	2102151	C	C	C	S	1	2102151	C	G	C:26,0:26	C:10,0:10	C:10,0:10	CG:16,7:23
S1_2160399	A/C	1	2160399	A	M	A	A	1	2160399	A	C	A:59,0:59	AC:1,4:5	A:53,0:53	A:25,0:25
S1_2433115	C/T	1	2433115	T	C	C	T	1	2433115	T	C	T:208,0:208	C:2,389:391	C:0,434:434	T:248,0:248
S1_2567816	G/A	1	2567816	R	R	G	G	1	2567816	G	A	GA:16,3:19	GA:8,2:10	G:7,0:7	G:8,0:8
S1_2567841	G/A	1	2567841	R	R	G	G	1	2567841	G	A	GA:25,5:30	GA:12,4:16	G:10,0:10	G:10,0:10
S1_2567848	C/T	1	2567848	Y	Y	T	C	1	2567848	C	T	CT:20,10:30	CT:11,4:15	T:0,8:8	C:10,0:10
S1_2567850	G/A	1	2567850	R	R	G	R	1	2567850	G	A	GA:24,6:30	GA:11,4:15	G:10,0:10	GA:6,3:9
S1_2567855	C/T	1	2567855	Y	Y	C	Y	1	2567855	C	T	CT:19,12:31	CT:8,7:15	C:11,0:11	CT:3,5:8
S1_2567905	C/A	1	2567905	M	M	C	C	1	2567905	C	A	CA:27,6:33	CA:9,6:15	C:12,0:12	C:11,0:11
S1_2567920	A/G	1	2567920	R	R	G	A	1	2567920	G	A	GA:17,11:30	GA:9,5:14	G:11,0:11	A:0,6:6
S1_2567924	G/A	1	2567924	R	R	G	G	1	2567924	G	A	GA:26,6:32	GA:9,4:13	G:10,0:10	G:9,0:9
S1_2725675	A/C	1	2725675	A	C	C	A	1	2725675	C	A	A:0,70:70	C:41,0:41	C:35,0:35	A:0,75:75
S1_2725853	A/G	1	2725853	A	G	G	A	1	2725853	G	A	A:0,89:89	G:41,0:41	G:35,0:35	A:0,86:86
S1_2727401	A/T	1	2727401	T	A	A	T	1	2727401	A	T	T:0,7:7	A:10,0:10	A:6,0:6	T:0,8:8
S1_2728302	C/T	1	2728302	T	C	C	T	1	2728302	C	T	T:0,8:8	C:13,0:13	C:9,0:9	T:0,6:6
S1_2728624	C/T	1	2728624	C	C	Y	C	1	2728624	T	C	C:1,11:12	C:0,14:14	TC:8,8:16	C:0,12:12
S1_2728627	T/C	1	2728627	Y	T	Y	T	1	2728627	C	T	CT:4,7:11	T:0,14:14	CT:6,8:14	T:0,12:12
S1_2728633	C/T	1	2728633	Y	C	C	C	1	2728633	C	T	CT:7,3:10	C:17,0:17	C:15,0:15	C:13,0:13
S1_2728658	T/C	1	2728658	T	T	Y	T	1	2728658	C	T	T:0,11:11	T:0,17:17	CT:3,14:17	T:0,16:16
S1_2728701	T/A	1	2728701	T	T	W	T	1	2728701	A	T	T:0,7:7	T:0,12:12	AT:1,7:8	T:0,10:10
S1_2728706	A/T	1	2728706	A	A	W	A	1	2728706	T	A	A:0,6:6	A:0,12:12	TA:1,7:8	A:0,8:8
S1_2728709	T/A	1	2728709	T	T	W	T	1	2728709	A	T	T:0,6:6	T:0,12:12	AT:1,7:8	T:0,8:8
S1_2728871	T/C	1	2728871	Y	Y	Y	T	1	2728871	C	T	CT:5,6:11	CT:2,12:14	CT:1,4:5	T:0,7:7
S1_2729102	C/T	1	2729102	Y	C	C	C	1	2729102	C	T	CT:6,2:8	C:8,0:8	C:6,0:6	C:8,0:8
S1_2729103	C/T	1	2729103	Y	Y	Y	Y	1	2729103	T	C	TC:2,6:8	TC:3,3:6	TC:2,4:6	TC:1,6:7
S1_2729123	C/T	1	2729123	Y	Y	Y	Y	1	2729123	C	T	CT:10,3:13	CT:3,4:7	CT:7,3:10	CT:5,7:12
S1_2729125	C/T	1	2729125	Y	Y	Y	Y	1	2729125	C	T	CT:10,3:13	CT:3,4:7	CT:7,3:10	CT:6,7:13
S1_2729136	C/T	1	2729136	Y	Y	Y	Y	1	2729136	T	C	TC:2,15:17	TC:1,7:8	TC:5,5:10	TC:4,11:15
S1_2729151	G/T	1	2729151	K	G	K	K	1	2729151	G	T	GT:10,7:17	G:6,0:6	GT:13,2:15	GT:13,3:16
S1_2729157	A/T	1	2729157	A	W	A	A	1	2729157	T	A	A:1,11:12	TA:1,6:7	A:0,12:12	A:0,14:14
S1_2729158	G/T	1	2729158	K	K	K	K	1	2729158	G	T	GT:6,6:12	GT:1,6:7	GT:5,7:12	GT:7,7:14
S1_2729159	C/T	1	2729159	Y	C	Y	Y	1	2729159	C	T	CT:7,5:12	C:10,0:10	CT:10,2:12	CT:11,3:14
S1_2729167	C/T	1	2729167	Y	Y	Y	Y	1	2729167	T	C	TC:1,11:12	TC:1,5:6	TC:3,8:11	TC:4,9:13
S1_2729200	C/A	1	2729200	M	C	M	M	1	2729200	C	A	CA:12,3:15	C:11,0:11	CA:7,4:11	CA:14,2:16
S1_2729214	C/T	1	2729214	C	C	C	Y	1	2729214	T	C	C:0,11:11	C:0,10:10	C:0,7:7	TC:2,11:13
S1_2729218	C/A	1	2729218	M	C	C	C	1	2729218	C	A	CA:11,2:13	C:13,0:13	C:6,0:6	C:14,0:14
S1_2729689	T/C	1	2729689	T	Y	Y	T	1	2729689	T	C	T:5,0:5	TC:12,2:14	TC:4,3:7	T:11,0:11
S1_2730315	T/C	1	2730315	Y	T	Y	T	1	2730315	C	T	CT:3,18:21	T:1,17:18	CT:2,9:11	T:0,10:10
S1_2730348	G/T	1	2730348	G	K	G	G	1	2730348	G	T	G:13,0:13	GT:14,3:17	G:10,0:10	G:10,0:10
S1_2730353	C/T	1	2730353	C	Y	Y	Y	1	2730353	T	C	C:0,11:11	TC:4,11:15	TC:4,6:10	TC:1,8:9
S1_2730356	A/C	1	2730356	A	M	M	M	1	2730356	C	A	A:0,11:11	CA:4,10:14	CA:4,6:10	CA:1,8:9
S1_2730438	C/T	1	2730438	C	C	C	Y	1	2730438	C	T	C:7,0:7	C:7,0:7	C:9,0:9	CT:5,2:7
S1_2730440	C/T	1	2730440	C	C	C	Y	1	2730440	C	T	C:8,0:8	C:7,0:7	C:10,0:10	CT:4,2:6
S1_2730465	C/T	1	2730465	Y	Y	Y	Y	1	2730465	T	C	TC:7,6:13	TC:8,8:16	TC:3,9:12	TC:12,4:16
S1_2730471	C/T	1	2730471	Y	C	C	Y	1	2730471	C	T	CT:11,2:13	C:17,0:17	C:11,1:12	CT:13,4:17
S1_2730476	A/G	1	2730476	R	R	R	R	1	2730476	G	A	GA:7,6:13	GA:8,8:16	GA:4,9:13	GA:15,4:19
S1_2730482	A/G	1	2730482	R	R	R	R	1	2730482	G	A	GA:8,5:13	GA:10,8:18	GA:4,9:13	GA:17,4:21
S1_2730492	C/T	1	2730492	Y	Y	Y	Y	1	2730492	C	T	CT:9,4:13	CT:11,8:19	CT:4,9:13	CT:16,4:20
S1_2730503	A/C	1	2730503	M	M	M	M	1	2730503	C	A	CA:9,4:13	CA:14,8:22	CA:6,8:14	CA:16,4:20
S1_2730532	A/G	1	2730532	R	R	R	R	1	2730532	G	A	GA:9,3:12	GA:14,5:19	GA:5,5:10	GA:12,2:14
S1_2730533	C/T	1	2730533	Y	Y	Y	Y	1	2730533	C	T	CT:9,3:12	CT:12,7:19	CT:4,6:10	CT:12,2:14
S1_2730536	A/T	1	2730536	W	W	W	W	1	2730536	A	T	AT:9,3:12	AT:12,7:19	AT:4,6:10	AT:10,2:12
S1_2730624	A/G	1	2730624	A	R	R	R	1	2730624	G	A	A:0,14:14	GA:1,7:8	GA:4,6:10	GA:2,10:12
S1_2730861	T/A	1	2730861	W	T	T	W	1	2730861	T	A	TA:9,4:13	T:21,0:21	T:7,0:7	TA:11,2:13
S1_2730882	A/C	1	2730882	M	M	M	M	1	2730882	A	C	AC:7,6:13	AC:7,13:20	AC:3,4:7	AC:4,10:14
S1_2730900	A/G	1	2730900	R	R	R	R	1	2730900	G	A	GA:10,5:15	GA:10,5:15	GA:4,3:7	GA:9,8:17
S1_2732538	C/T	1	2732538	T	C	C	T	1	2732538	C	T	T:0,23:23	C:14,0:14	C:14,0:14	T:0,25:25
S1_2732540	C/T	1	2732540	T	C	C	T	1	2732540	C	T	T:0,22:22	C:14,0:14	C:13,0:13	T:0,25:25
S1_2732547	A/G	1	2732547	A	G	G	A	1	2732547	G	A	A:0,22:22	G:14,0:14	G:14,0:14	A:0,28:28
S1_2732713	C/T	1	2732713	T	C	C	T	1	2732713	C	T	T:0,22:22	C:20,0:20	C:17,0:17	T:0,21:21
S1_2732750	G/T	1	2732750	T	G	G	T	1	2732750	G	T	T:0,25:25	G:19,0:19	G:18,0:18	T:0,27:27
S1_2732964	G/T	1	2732964	G	T	T	G	1	2732964	T	G	G:0,23:23	T:8,0:8	T:18,0:18	G:0,21:21
S1_2733237	C/T	1	2733237	C	T	T	C	1	2733237	T	C	C:0,30:30	T:23,0:23	T:32,0:32	C:0,50:50
S1_2733351	G/T	1	2733351	T	G	G	T	1	2733351	G	T	T:0,38:38	G:32,0:32	G:34,0:34	T:0,47:47
S1_2733355	C/T	1	2733355	C	T	T	C	1	2733355	T	C	C:0,37:37	T:26,0:26	T:34,0:34	C:0,44:44
S1_2733370	A/G	1	2733370	A	G	G	A	1	2733370	G	A	A:0,25:25	G:26,0:26	G:32,0:32	A:0,27:27
S1_2733371	A/G	1	2733371	G	A	A	G	1	2733371	A	G	G:0,25:25	A:26,0:26	A:32,0:32	G:0,27:27
S1_2733404	A/T	1	2733404	A	T	T	A	1	2733404	T	A	A:0,38:38	T:21,0:21	T:26,0:26	A:0,55:55
S1_2733465	A/G	1	2733465	A	G	G	A	1	2733465	G	A	A:0,29:29	G:26,0:26	G:20,0:20	A:0,52:52
S1_2733636	C/T	1	2733636	C	T	T	C	1	2733636	T	C	C:0,166:166	T:36,0:36	T:159,0:159	C:1,219:220
S1_2738714	C/G	1	2738714	C	G	G	C	1	2738714	C	G	C:99,0:99	G:0,123:123	G:0,71:71	C:132,0:132
S1_2740733	C/G	1	2740733	G	C	C	G	1	2740733	C	G	G:8,1244:1252	C:50,0:50	C:41,0:41	G:3,1891:1896
S1_2740802	C/T	1	2740802	T	C	C	T	1	2740802	C	T	T:0,57:57	C:50,0:50	C:42,0:42	T:0,99:99
S1_2740813	A/G	1	2740813	A	G	G	A	1	2740813	G	A	A:0,52:52	G:50,0:50	G:35,0:35	A:0,90:90
S1_2740846	A/C	1	2740846	A	C	C	A	1	2740846	C	A	A:0,44:44	C:50,0:50	C:28,0:28	A:0,60:60
S1_2740943	G/T	1	2740943	G	T	T	G	1	2740943	T	G	G:0,183:183	T:39,0:39	T:35,0:35	G:0,250:250
S1_2741037	A/G	1	2741037	G	A	A	G	1	2741037	A	G	G:0,148:148	A:39,0:39	A:38,0:38	G:0,202:202
S1_2741134	A/C	1	2741134	A	C	C	A	1	2741134	C	A	A:1,589:590	C:39,0:39	C:495,0:495	A:0,652:652
S1_2741345	A/T	1	2741345	T	A	A	T	1	2741345	A	T	T:0,144:144	A:34,0:34	A:21,0:21	T:0,193:193
S1_2741357	A/G	1	2741357	G	A	A	G	1	2741357	A	G	G:0,152:152	A:35,0:35	A:23,0:23	G:0,192:192
S1_2741402	A/G	1	2741402	G	A	A	G	1	2741402	A	G	G:0,174:174	A:39,0:39	A:31,0:31	G:0,228:228
S1_2741458	A/G	1	2741458	A	G	G	A	1	2741458	G	A	A:1,176:177	G:39,0:39	G:30,0:30	A:0,230:230
S1_2741498	A/C	1	2741498	A	C	C	A	1	2741498	C	A	A:0,171:171	C:39,0:39	C:33,0:33	A:0,237:237
S1_2741747	A/T	1	2741747	A	T	T	A	1	2741747	T	A	A:0,61:61	T:16,0:16	T:7,0:7	A:0,75:75
S1_2741764	A/T	1	2741764	T	A	A	T	1	2741764	A	T	T:0,57:57	A:17,0:17	A:5,0:5	T:0,74:74
S1_2741791	A/G	1	2741791	G	A	A	G	1	2741791	A	G	G:0,57:57	A:20,0:20	A:13,0:13	G:0,60:60
S1_2741793	C/T	1	2741793	T	C	C	T	1	2741793	C	T	T:0,57:57	C:20,0:20	C:13,0:13	T:0,60:60
S1_2741820	A/G	1	2741820	A	G	G	A	1	2741820	G	A	A:0,67:67	G:20,0:20	G:14,0:14	A:1,86:87
S1_2741851	A/G	1	2741851	G	A	A	G	1	2741851	A	G	G:0,90:90	A:32,0:32	A:21,0:21	G:0,112:112
S1_2741866	C/T	1	2741866	C	T	T	C	1	2741866	T	C	C:0,76:76	T:34,0:34	T:23,0:23	C:0,100:100
S1_2741887	G/T	1	2741887	T	G	G	T	1	2741887	G	T	T:0,65:65	G:24,0:24	G:15,0:15	T:0,92:92
S1_2741893	C/T	1	2741893	T	C	C	T	1	2741893	C	T	T:0,62:62	C:24,0:24	C:15,0:15	T:0,84:84
S1_2741909	A/G	1	2741909	A	G	G	A	1	2741909	G	A	A:0,50:50	G:24,0:24	G:14,0:14	A:0,68:68
S1_2741922	C/T	1	2741922	T	C	C	T	1	2741922	C	T	T:0,22:22	C:24,0:24	C:14,0:14	T:0,30:30
S1_2741928	A/G	1	2741928	G	A	A	G	1	2741928	A	G	G:0,14:14	A:25,0:25	A:12,0:12	G:0,17:17
S1_2741929	C/T	1	2741929	C	T	T	C	1	2741929	T	C	C:0,14:14	T:25,0:25	T:12,0:12	C:0,17:17
S1_2741937	A/G	1	2741937	A	G	G	A	1	2741937	G	A	A:0,9:9	G:20,0:20	G:9,0:9	A:0,8:8
S1_2741958	A/G	1	2741958	G	A	A	G	1	2741958	A	G	G:0,6:6	A:18,0:18	A:7,0:7	G:0,8:8
S1_2741998	C/G	1	2741998	C	G	G	C	1	2741998	G	C	C:0,28:28	G:17,0:17	G:5,0:5	C:0,33:33
S1_2742003	A/G	1	2742003	A	G	G	A	1	2742003	G	A	A:0,31:31	G:15,0:15	G:5,0:5	A:0,37:37
S1_2742023	C/T	1	2742023	C	T	T	C	1	2742023	T	C	C:0,30:30	T:14,0:14	T:5,0:5	C:0,37:37
S1_2742025	A/G	1	2742025	G	A	A	G	1	2742025	A	G	G:0,30:30	A:13,0:13	A:5,0:5	G:0,37:37
S1_2742164	A/G	1	2742164	A	G	G	A	1	2742164	G	A	A:0,61:61	G:15,0:15	G:7,0:7	A:1,79:80
S1_2742205	G/T	1	2742205	G	T	T	G	1	2742205	G	T	G:100,0:100	T:1,19:20	T:0,13:13	G:110,0:110
S1_2742271	C/G	1	2742271	C	G	G	C	1	2742271	G	C	C:0,126:126	G:29,0:29	G:6,0:6	C:0,180:180
S1_2742275	C/T	1	2742275	T	C	C	T	1	2742275	C	T	T:0,119:119	C:30,0:30	C:6,0:6	T:0,180:180
S1_2742332	C/G	1	2742332	C	G	G	C	1	2742332	G	C	C:0,116:116	G:27,0:27	G:8,0:8	C:0,149:149
S1_2742354	C/G	1	2742354	G	C	C	G	1	2742354	C	G	G:0,105:105	C:33,0:33	C:9,0:9	G:0,135:135
S1_2742369	A/T	1	2742369	T	A	A	T	1	2742369	A	T	T:0,103:103	A:33,0:33	A:14,0:14	T:0,149:149
S1_2742375	A/T	1	2742375	T	A	A	T	1	2742375	A	T	T:0,104:104	A:34,0:34	A:14,0:14	T:0,145:145
S1_2742379	C/G	1	2742379	C	G	G	C	1	2742379	G	C	C:0,107:107	G:33,0:33	G:14,0:14	C:0,150:150
S1_2742396	C/G	1	2742396	C	G	G	C	1	2742396	G	C	C:0,99:99	G:34,0:34	G:15,0:15	C:0,147:147
S1_2742398	A/C	1	2742398	C	A	A	C	1	2742398	A	C	C:0,99:99	A:30,0:30	A:17,0:17	C:0,147:147
S1_2742425	C/T	1	2742425	C	T	T	C	1	2742425	T	C	C:0,134:134	T:35,0:35	T:13,0:13	C:0,190:190
S1_2742456	C/T	1	2742456	T	C	C	T	1	2742456	C	T	T:0,133:133	C:23,0:23	C:15,0:15	T:0,163:163
S1_2742550	C/T	1	2742550	C	T	T	C	1	2742550	T	C	C:0,41:41	T:10,0:10	T:12,0:12	C:0,79:79
S1_2742599	A/T	1	2742599	T	A	A	T	1	2742599	A	T	T:2,851:853	A:41,0:41	A:488,0:488	T:1,1117:1118
S1_2742611	C/T	1	2742611	C	T	T	C	1	2742611	T	C	C:1,1050:1051	T:41,0:41	T:488,0:488	C:2,1417:1419
S1_2742623	A/G	1	2742623	A	G	G	A	1	2742623	G	A	A:2,1376:1378	G:41,0:41	G:488,0:488	A:0,1768:1768
S1_2742682	A/G	1	2742682	G	A	A	G	1	2742682	A	G	G:0,19:19	A:27,0:27	A:15,0:15	G:0,42:42
S1_2742777	C/T	1	2742777	T	C	C	T	1	2742777	C	T	T:0,50:50	C:35,0:35	C:30,0:30	T:0,93:93
S1_2742791	A/T	1	2742791	T	A	A	T	1	2742791	A	T	T:0,48:48	A:35,0:35	A:30,0:30	T:0,76:76
S1_2742798	G/T	1	2742798	G	T	T	G	1	2742798	T	G	G:0,48:48	T:33,0:33	T:28,0:28	G:0,78:78
S1_2742804	C/T	1	2742804	C	T	T	C	1	2742804	T	C	C:0,48:48	T:33,0:33	T:17,0:17	C:0,80:80
S1_2742811	A/C	1	2742811	A	C	C	A	1	2742811	C	A	A:0,42:42	C:33,0:33	C:17,0:17	A:0,70:70
S1_2742968	G/T	1	2742968	G	T	T	G	1	2742968	T	G	G:0,41:41	T:29,0:29	T:26,0:26	G:0,53:53
S1_2743120	C/T	1	2743120	T	C	C	T	1	2743120	C	T	T:0,50:50	C:40,0:40	C:16,0:16	T:0,84:84
S1_2743125	A/C	1	2743125	A	C	C	A	1	2743125	C	A	A:0,50:50	C:40,0:40	C:16,0:16	A:0,84:84
S1_2743146	G/T	1	2743146	G	T	T	G	1	2743146	T	G	G:0,40:40	T:40,0:40	T:18,0:18	G:0,68:68
S1_2743153	G/T	1	2743153	G	T	T	G	1	2743153	T	G	G:0,39:39	T:40,0:40	T:21,0:21	G:0,65:65
S1_2743159	A/G	1	2743159	A	G	G	A	1	2743159	G	A	A:0,40:40	G:40,0:40	G:19,0:19	A:0,64:64
S1_2743171	C/T	1	2743171	C	T	T	C	1	2743171	T	C	C:0,28:28	T:40,0:40	T:22,0:22	C:0,40:40
S1_2743183	C/G	1	2743183	C	G	G	C	1	2743183	G	C	C:0,18:18	G:40,0:40	G:20,0:20	C:0,25:25
S1_2743203	G/T	1	2743203	T	G	G	T	1	2743203	G	T	T:0,8:8	G:40,0:40	G:24,0:24	T:0,18:18
S1_2743327	A/T	1	2743327	T	A	A	T	1	2743327	A	T	T:0,49:49	A:40,0:40	A:38,0:38	T:0,61:61
S1_2743340	G/T	1	2743340	T	G	G	T	1	2743340	G	T	T:0,57:57	G:40,0:40	G:38,0:38	T:0,73:73
S1_2743360	C/G	1	2743360	C	G	G	C	1	2743360	G	C	C:0,52:52	G:40,0:40	G:38,0:38	C:0,74:74
S1_2743373	A/T	1	2743373	T	A	A	T	1	2743373	A	T	T:0,37:37	A:40,0:40	A:38,0:38	T:0,65:65
S1_2743374	C/T	1	2743374	C	T	T	C	1	2743374	T	C	C:0,37:37	T:40,0:40	T:38,0:38	C:0,65:65
S1_2743401	G/T	1	2743401	G	T	T	G	1	2743401	T	G	G:1,919:920	T:40,0:40	T:39,0:39	G:0,1003:1003
S1_2743432	A/G	1	2743432	G	A	A	G	1	2743432	A	G	G:4,1223:1227	A:40,0:40	A:39,0:39	G:4,1475:1479
S1_2743492	A/G	1	2743492	G	A	A	G	1	2743492	A	G	G:4,1222:1226	A:40,0:40	A:39,0:39	G:0,1712:1712
S1_2743588	A/T	1	2743588	A	T	T	A	1	2743588	T	A	A:0,55:55	T:40,0:40	T:39,0:39	A:0,89:89
S1_2745511	A/G	1	2745511	A	G	G	A	1	2745511	G	A	A:0,82:82	G:88,0:88	G:65,0:65	A:0,114:114
S1_2750733	C/T	1	2750733	T	C	C	T	1	2750733	C	T	T:0,46:46	C:47,0:47	C:40,0:40	T:0,109:109
S1_2750787	C/T	1	2750787	T	C	C	T	1	2750787	T	C	T:57,0:57	C:0,218:218	C:2,121:123	T:123,0:123
S1_2750841	A/G	1	2750841	G	A	A	G	1	2750841	G	A	G:8,0:8	A:0,20:20	A:0,20:20	G:14,0:14
S1_2750897	A/T	1	2750897	T	A	A	T	1	2750897	A	T	T:0,15:15	A:35,0:35	A:32,0:32	T:0,24:24
S1_2750960	A/G	1	2750960	G	A	A	G	1	2750960	G	A	G:10,0:10	A:0,42:42	A:0,37:37	G:19,0:19
S1_2750961	A/G	1	2750961	G	A	A	G	1	2750961	A	G	G:0,8:8	A:43,0:43	A:36,0:36	G:0,14:14
S1_2750967	G/T	1	2750967	G	T	T	G	1	2750967	T	G	G:0,5:5	T:43,0:43	T:36,0:36	G:0,12:12
S1_2750994	C/T	1	2750994	T	C	C	Y	1	2750994	C	T	T:0,11:11	C:43,0:43	C:36,0:36	CT:2,19:21
S1_2751030	C/T	1	2751030	T	C	C	T	1	2751030	C	T	T:0,102:102	C:244,0:244	C:154,0:154	T:0,201:201
S1_2751041	C/T	1	2751041	T	C	C	T	1	2751041	C	T	T:0,115:115	C:244,0:244	C:154,0:154	T:0,233:233
S1_2751256	A/G	1	2751256	A	G	G	A	1	2751256	G	A	A:0,90:90	G:154,0:154	G:75,0:75	A:1,113:114
S1_2751257	A/C	1	2751257	A	C	C	A	1	2751257	C	A	A:0,90:90	C:154,0:154	C:75,0:75	A:0,113:113
S1_2751279	C/T	1	2751279	T	C	C	T	1	2751279	C	T	T:1,92:93	C:154,0:154	C:75,0:75	T:0,116:116
S1_2751291	C/T	1	2751291	C	T	T	C	1	2751291	C	T	C:81,0:81	T:0,149:149	T:0,71:71	C:121,0:121
S1_2751816	A/G	1	2751816	G	A	A	G	1	2751816	A	G	G:0,99:99	A:40,0:40	A:76,0:76	G:0,111:111
S1_2751879	C/T	1	2751879	T	C	C	T	1	2751879	C	T	T:0,87:87	C:40,0:40	C:76,0:76	T:0,111:111
S1_2751942	C/G	1	2751942	C	G	G	C	1	2751942	C	G	C:102,0:102	G:0,228:228	G:0,143:143	C:132,0:132
S1_2752242	A/G	1	2752242	G	A	A	G	1	2752242	A	G	G:0,284:284	A:295,0:295	A:243,0:243	G:0,428:428
S1_2752255	A/G	1	2752255	A	G	G	A	1	2752255	A	G	A:265,0:265	G:0,439:439	G:0,250:250	A:394,0:394
S1_2752257	A/G	1	2752257	G	A	A	G	1	2752257	G	A	G:265,0:265	A:0,440:440	A:0,250:250	G:394,0:394
S1_2752264	C/G	1	2752264	G	C	C	G	1	2752264	C	G	G:0,252:252	C:304,0:304	C:179,0:179	G:0,370:370
S1_2752272	A/C	1	2752272	A	C	C	A	1	2752272	C	A	A:0,268:268	C:304,0:304	C:179,0:179	A:0,411:411
S1_2752290	C/T	1	2752290	T	C	C	T	1	2752290	C	T	T:0,246:246	C:304,0:304	C:179,0:179	T:0,370:370
S1_2752328	C/T	1	2752328	T	C	C	T	1	2752328	C	T	T:3,192:195	C:304,0:304	C:179,0:179	T:4,277:281
S1_2752374	C/T	1	2752374	C	T	T	C	1	2752374	C	T	C:153,0:153	T:0,303:303	T:2,174:176	C:230,0:230
S1_2752646	A/C	1	2752646	C	A	A	C	1	2752646	A	C	C:0,188:188	A:185,0:185	A:122,0:122	C:0,361:361
S1_2752675	C/G	1	2752675	C	G	G	C	1	2752675	G	C	C:0,163:163	G:185,0:185	G:122,0:122	C:0,322:322
S1_2752910	A/T	1	2752910	A	T	T	A	1	2752910	T	A	A:0,200:200	T:185,0:185	T:122,0:122	A:0,399:399
S1_2752980	A/G	1	2752980	A	G	G	A	1	2752980	G	A	A:0,183:183	G:185,0:185	G:122,0:122	A:0,341:341
S1_2753037	C/T	1	2753037	T	C	C	T	1	2753037	C	T	T:2,195:197	C:185,0:185	C:122,0:122	T:2,336:338
S1_2753172	C/T	1	2753172	T	C	C	T	1	2753172	T	C	T:96,0:96	C:2,307:309	C:0,175:175	T:106,0:106
S1_2753218	A/C	1	2753218	C	A	A	C	1	2753218	C	A	C:96,0:96	A:0,361:361	A:0,195:195	C:106,0:106
S1_2791196	A/C	1	2791196	C	A	A	C	1	2791196	A	C	C:0,26:26	A:18,0:18	A:32,0:32	C:0,34:34
S1_2791243	A/T	1	2791243	T	A	A	T	1	2791243	T	A	T:39,0:39	A:0,57:57	A:0,39:39	T:46,0:46
S1_2791775	C/G	1	2791775	G	C	C	G	1	2791775	C	G	G:0,34:34	C:78,0:78	C:43,0:43	G:0,26:26
S1_2791778	C/T	1	2791778	C	T	T	C	1	2791778	T	C	C:0,34:34	T:78,0:78	T:43,0:43	C:0,26:26
S1_2791878	C/G	1	2791878	G	C	C	G	1	2791878	G	C	G:62,0:62	C:1,100:101	C:0,65:65	G:55,0:55
S1_2792398	C/G	1	2792398	C	G	G	C	1	2792398	C	G	C:175,0:175	G:1,497:498	G:1,380:381	C:145,0:145
S1_2793244	A/G	1	2793244	A	G	G	A	1	2793244	G	A	A:0,223:223	G:275,0:275	G:201,0:201	A:0,196:196
S1_2793449	A/G	1	2793449	G	A	A	G	1	2793449	G	A	G:225,0:225	A:0,463:463	A:1,359:360	G:191,0:191
S1_2793465	A/G	1	2793465	A	G	G	A	1	2793465	G	A	A:1,475:476	G:492,0:492	G:373,0:373	A:0,403:403
S1_2793893	A/T	1	2793893	T	A	A	T	1	2793893	A	T	T:0,557:557	A:462,0:462	A:431,0:431	T:0,523:523
S1_2794608	A/C	1	2794608	C	A	A	C	1	2794608	C	A	C:16,0:16	A:0,12:12	A:0,7:7	C:13,0:13
S1_2794645	A/C	1	2794645	C	A	A	C	1	2794645	A	C	C:0,19:19	A:11,0:11	A:8,0:8	C:0,17:17
S1_2794657	C/T	1	2794657	T	C	C	T	1	2794657	C	T	T:0,23:23	C:8,0:8	C:6,0:6	T:0,17:17
S1_2794764	A/G	1	2794764	G	A	A	G	1	2794764	G	A	G:22,0:22	A:0,9:9	A:0,6:6	G:10,0:10
S1_2794997	C/T	1	2794997	T	C	C	T	1	2794997	C	T	T:1,339:340	C:320,0:320	C:283,0:283	T:0,287:287
S1_2795786	C/T	1	2795786	C	Y	Y	Y	1	2795786	T	C	C:21,407:428	TC:37,439:476	TC:30,341:371	TC:36,342:378
S1_2795803	C/T	1	2795803	C	Y	Y	C	1	2795803	C	T	C:436,0:436	CT:37,504:541	CT:34,400:434	C:404,0:404
S1_2795804	G/A	1	2795804	G	G	R	R	1	2795804	G	A	G:436,0:436	G:515,37:552	GA:414,32:446	GA:387,35:422
S1_2795872	A/G	1	2795872	R	R	R	R	1	2795872	G	A	GA:354,71:425	GA:405,91:496	GA:333,80:413	GA:291,96:387
S1_2796093	A/T	1	2796093	W	W	W	W	1	2796093	A	T	AT:316,92:408	AT:417,113:530	AT:295,82:380	AT:279,90:369
S1_2796117	C/T	1	2796117	Y	Y	Y	Y	1	2796117	C	T	CT:309,108:417	CT:417,126:543	CT:319,100:419	CT:284,103:387
S1_2796611	A/G	1	2796611	R	A	A	R	1	2796611	A	G	AG:66,198:264	A:305,0:305	A:256,0:256	AG:50,215:265
S1_2796626	C/T	1	2796626	Y	Y	Y	Y	1	2796626	T	C	TC:242,53:295	TC:254,60:314	TC:217,40:257	TC:244,47:291
S1_2796629	A/G	1	2796629	R	R	R	R	1	2796629	G	A	GA:247,47:294	GA:247,57:304	GA:208,40:248	GA:238,43:281
S1_2796650	C/T	1	2796650	C	Y	Y	C	1	2796650	C	T	C:272,29:301	CT:259,39:298	CT:213,28:241	C:243,27:270
S1_2797191	C/T	1	2797191	Y	Y	Y	Y	1	2797191	T	C	TC:292,84:376	TC:300,82:382	TC:252,77:329	TC:264,69:333
S1_2797222	C/T	1	2797222	Y	Y	Y	Y	1	2797222	C	T	CT:338,104:442	CT:382,113:495	CT:280,100:380	CT:286,101:387
S1_2797236	C/T	1	2797236	Y	Y	Y	Y	1	2797236	T	C	TC:341,94:435	TC:389,103:492	TC:292,89:381	TC:299,90:389
S1_2797275	T/G	1	2797275	T	T	T	K	1	2797275	T	G	T:360,0:360	T:443,0:443	T:343,0:343	TG:318,41:359
S1_2797867	A/T	1	2797867	A	T	T	A	1	2797867	T	A	A:0,23:23	T:40,0:40	T:29,0:29	A:0,25:25
S1_2797911	C/T	1	2797911	T	C	C	T	1	2797911	C	T	T:0,13:13	C:23,0:23	C:22,0:22	T:0,17:17
S1_2797968	C/T	1	2797968	C	T	T	C	1	2797968	T	C	C:2,497:499	T:500,0:500	T:465,0:465	C:2,484:486
S1_2798236	A/T	1	2798236	T	A	A	T	1	2798236	A	T	T:1,442:443	A:43,0:43	A:42,0:42	T:1,441:442
S1_2798251	A/G	1	2798251	G	A	A	G	1	2798251	A	G	G:1,393:394	A:43,0:43	A:42,0:42	G:1,368:369
S1_2798323	G/T	1	2798323	G	T	T	G	1	2798323	T	G	G:0,396:396	T:43,0:43	T:42,0:42	G:1,419:420
S1_2798382	C/T	1	2798382	T	C	C	T	1	2798382	C	T	T:0,352:352	C:43,0:43	C:42,0:42	T:1,373:374
S1_2798451	C/G	1	2798451	C	G	G	C	1	2798451	G	C	C:0,99:99	G:43,0:43	G:42,0:42	C:2,107:109
S1_2798477	C/T	1	2798477	T	C	C	T	1	2798477	C	T	T:0,56:56	C:43,0:43	C:42,0:42	T:1,71:72
S1_2798545	G/T	1	2798545	T	G	G	T	1	2798545	G	T	T:0,5:5	G:16,0:16	G:16,0:16	T:0,7:7
S1_2798555	A/G	1	2798555	G	A	A	G	1	2798555	A	G	G:0,5:5	A:8,0:8	A:9,0:9	G:0,5:5
S1_2799036	C/G	1	2799036	C	G	G	C	1	2799036	G	C	C:0,11:11	G:14,0:14	G:18,0:18	C:0,7:7
S1_2799087	A/C	1	2799087	A	C	C	A	1	2799087	C	A	A:0,45:45	C:126,0:126	C:165,0:165	A:0,63:63
S1_2799098	A/T	1	2799098	A	T	T	A	1	2799098	T	A	A:0,43:43	T:190,0:190	T:243,0:243	A:7,58:65
S1_2799142	C/G	1	2799142	C	G	G	C	1	2799142	G	C	C:0,267:267	G:194,0:194	G:245,0:245	C:0,231:231
S1_2799238	C/T	1	2799238	T	C	C	T	1	2799238	C	T	T:2,1319:1321	C:1275,0:1275	C:1232,0:1232	T:1,1425:1426
S1_2799315	A/G	1	2799315	G	A	A	G	1	2799315	A	G	G:0,1755:1755	A:1658,0:1658	A:1645,0:1645	G:0,1711:1711
S1_2799316	C/G	1	2799316	C	G	G	C	1	2799316	C	G	C:1370,0:1370	G:0,1885:1885	G:0,1880:1880	C:1339,0:1339
S1_2799361	C/G	1	2799361	C	G	G	C	1	2799361	C	G	C:1370,0:1370	G:0,1500:1500	G:0,1457:1457	C:1339,0:1339
S1_2799409	A/C	1	2799409	A	C	C	A	1	2799409	A	C	A:1370,0:1370	C:3,1702:1705	C:1,1579:1580	A:1339,0:1339
S1_2799418	G/T	1	2799418	T	G	G	T	1	2799418	T	G	T:1370,0:1370	G:1,1756:1757	G:0,1618:1618	T:1339,0:1339
S1_2799632	A/G	1	2799632	G	A	A	G	1	2799632	G	A	G:43,0:43	A:0,32:32	A:0,39:39	G:49,0:49
S1_2799750	A/T	1	2799750	A	T	T	A	1	2799750	A	T	A:43,0:43	T:0,75:75	T:0,79:79	A:49,0:49
S1_2799783	G/T	1	2799783	G	T	T	G	1	2799783	G	T	G:43,0:43	T:0,49:49	T:0,54:54	G:49,0:49
S1_2799801	C/T	1	2799801	C	T	T	C	1	2799801	C	T	C:43,0:43	T:0,47:47	T:0,51:51	C:49,0:49
S1_2799808	A/G	1	2799808	G	A	A	G	1	2799808	G	A	G:43,0:43	A:0,41:41	A:0,49:49	G:49,0:49
S1_2799809	C/G	1	2799809	C	G	G	C	1	2799809	C	G	C:43,0:43	G:0,41:41	G:0,49:49	C:49,0:49
S1_2799943	G/T	1	2799943	T	G	G	T	1	2799943	T	G	T:43,0:43	G:0,108:108	G:0,98:98	T:49,0:49
S1_2799966	C/T	1	2799966	T	C	C	T	1	2799966	T	C	T:43,0:43	C:1,113:114	C:0,107:108	T:49,0:49
S1_2799989	C/T	1	2799989	T	C	C	T	1	2799989	T	C	T:43,0:43	C:0,102:102	C:0,80:80	T:49,0:49
S1_2800121	A/C	1	2800121	C	A	A	C	1	2800121	C	A	C:43,0:43	A:0,151:151	A:0,127:127	C:49,0:49
S1_2800168	C/T	1	2800168	C	T	T	C	1	2800168	C	T	C:43,0:43	T:2,95:97	T:0,77:77	C:49,0:49
S1_2800227	A/C	1	2800227	C	A	A	C	1	2800227	C	A	C:43,0:43	A:0,93:93	A:0,66:66	C:49,0:49
S1_2800265	G/T	1	2800265	G	T	T	G	1	2800265	G	T	G:43,0:43	T:0,93:93	T:0,69:69	G:49,0:49
S1_2800268	C/T	1	2800268	C	T	T	C	1	2800268	C	T	C:43,0:43	T:0,93:93	T:0,69:69	C:49,0:49
S1_2800690	G/T	1	2800690	T	G	G	T	1	2800690	T	G	T:20,0:20	G:0,5:5	G:0,6:6	T:10,0:10
S1_2800716	C/T	1	2800716	C	T	T	C	1	2800716	C	T	C:21,0:21	T:0,6:6	T:0,6:6	C:11,0:11
S1_2800745	C/T	1	2800745	T	C	C	T	1	2800745	T	C	T:23,0:23	C:0,6:6	C:0,8:8	T:15,0:15
S1_2800760	C/T	1	2800760	C	T	T	C	1	2800760	C	T	C:17,0:17	T:0,7:7	T:0,8:8	C:16,0:16
S1_2800764	A/G	1	2800764	G	A	A	G	1	2800764	G	A	G:17,0:17	A:0,6:6	A:0,8:8	G:18,0:18
S1_2800932	C/T	1	2800932	T	C	C	T	1	2800932	T	C	T:14,0:14	C:0,5:5	C:0,5:5	T:17,0:17
S1_2800983	C/G	1	2800983	G	C	C	G	1	2800983	G	C	G:20,0:20	C:0,10:10	C:0,8:8	G:20,0:20
S1_2800991	C/G	1	2800991	G	C	C	G	1	2800991	G	C	G:20,0:20	C:0,10:10	C:0,8:8	G:25,0:25
S1_2801063	C/T	1	2801063	T	C	C	T	1	2801063	T	C	T:29,0:29	C:0,14:14	C:0,15:15	T:24,0:24
S1_2801104	G/T	1	2801104	G	T	T	G	1	2801104	G	T	G:32,0:32	T:0,15:15	T:0,16:16	G:24,0:24
S1_2801179	A/G	1	2801179	A	G	G	A	1	2801179	G	A	A:0,13:13	G:9,0:9	G:5,0:5	A:0,12:12
S1_2801756	A/G	1	2801756	A	G	G	A	1	2801756	G	A	A:1,475:476	G:131,0:131	G:103,0:103	A:1,450:451
S1_2839605	A/C	1	2839605	A	C	C	A	1	2839605	C	A	A:6,1588:1596	C:1501,0:1501	C:1399,0:1399	A:5,1594:1599
S1_2839824	A/G	1	2839824	G	A	A	G	1	2839824	G	A	G:1262,0:1262	A:3,1843:1846	A:0,1303:1303	G:1542,0:1542
S1_2840147	C/T	1	2840147	C	T	T	C	1	2840147	T	C	C:0,1282:1282	T:270,0:270	T:515,0:515	C:2,1251:1253
S1_2840264	C/T	1	2840264	T	C	C	T	1	2840264	C	T	T:0,24:24	C:10,0:10	C:37,0:37	T:0,15:15
S1_2840279	C/T	1	2840279	T	C	C	T	1	2840279	C	T	T:0,18:18	C:11,0:11	C:37,0:37	T:0,10:10
S1_2840299	C/G	1	2840299	C	G	G	C	1	2840299	G	C	C:0,11:11	G:11,0:11	G:31,0:31	C:0,8:8
S1_2840390	C/G	1	2840390	C	G	G	C	1	2840390	C	G	C:6,0:6	G:0,8:8	G:0,17:17	C:5,0:5
S1_2840445	A/G	1	2840445	A	G	G	A	1	2840445	A	G	A:10,0:10	G:0,6:6	G:0,15:15	A:13,0:13
S1_2840468	C/G	1	2840468	S	C	C	G	1	2840468	C	G	CG:5,7:12	C:7,0:7	C:10,0:10	G:0,14:14
S1_2840473	C/T	1	2840473	C	T	T	C	1	2840473	C	T	C:13,0:13	T:0,7:7	T:0,10:10	C:14,0:14
S1_2840488	G/C	1	2840488	S	G	G	G	1	2840488	G	C	GC:8,7:15	G:7,0:7	G:9,0:9	G:12,0:12
S1_2840519	C/G	1	2840519	C	G	G	C	1	2840519	G	C	C:0,21:21	G:9,0:9	G:14,0:14	C:0,11:11
S1_2840544	C/A	1	2840544	M	C	C	A	1	2840544	C	A	CA:10,13:23	C:9,0:9	C:18,0:18	A:0,14:14
S1_2840594	C/T	1	2840594	C	T	T	C	1	2840594	T	C	C:0,13:13	T:9,0:9	T:19,0:19	C:0,10:10
S1_2840596	A/T	1	2840596	A	T	T	A	1	2840596	T	A	A:0,13:13	T:9,0:9	T:17,0:17	A:0,10:10
S1_2840630	A/G	1	2840630	R	A	A	A	1	2840630	A	G	AG:9,16:25	A:9,0:9	A:13,0:13	A:15,0:15
S1_2840646	A/G	1	2840646	A	G	G	A	1	2840646	G	A	A:0,18:18	G:7,0:7	G:11,0:11	A:0,12:12
S1_2840687	G/A	1	2840687	R	G	G	G	1	2840687	G	A	GA:8,26:34	G:9,0:9	G:11,0:11	G:14,0:14
S1_2840688	C/T	1	2840688	Y	C	C	C	1	2840688	C	T	CT:8,26:34	C:9,0:9	C:11,0:11	C:14,0:14
S1_2840736	C/T	1	2840736	T	C	C	T	1	2840736	C	T	T:0,51:51	C:7,0:7	C:13,0:13	T:0,17:17
S1_2840786	G/A	1	2840786	R	G	G	A	1	2840786	G	A	GA:26,8:34	G:5,0:5	G:11,0:11	A:0,12:12
S1_2856783	C/T	1	2856783	T	C	C	T	1	2856783	C	T	T:0,90:90	C:56,0:56	C:38,0:38	T:0,70:70
S1_2856860	C/T	1	2856860	C	T	T	C	1	2856860	T	C	C:0,120:120	T:56,0:56	T:38,0:38	C:0,105:105
S1_2856959	A/G	1	2856959	G	A	A	G	1	2856959	A	G	G:1,311:312	A:56,0:56	A:38,0:38	G:1,292:293
S1_2856988	A/G	1	2856988	A	G	G	A	1	2856988	G	A	A:0,313:313	G:56,0:56	G:38,0:38	A:0,307:307
S1_2857797	C/T	1	2857797	T	C	C	T	1	2857797	C	T	T:1,302:303	C:375,0:375	C:466,0:466	T:0,308:308
S1_2857822	A/T	1	2857822	A	T	T	A	1	2857822	T	A	A:5,326:331	T:375,0:375	T:466,0:466	A:0,313:313
S1_2858187	A/G	1	2858187	A	G	G	A	1	2858187	G	A	A:2,318:320	G:438,0:438	G:479,0:479	A:0,352:352
S1_2858849	C/T	1	2858849	T	C	C	T	1	2858849	C	T	T:0,5:5	C:18,0:18	C:28,0:28	T:0,6:6
S1_2858922	C/T	1	2858922	T	C	C	T	1	2858922	C	T	T:0,5:5	C:18,0:18	C:20,0:20	T:0,8:8
S1_2858993	G/T	1	2858993	T	G	G	T	1	2858993	G	T	T:0,5:5	G:18,0:18	G:26,0:26	T:0,7:7
S1_2859230	A/G	1	2859230	A	G	G	A	1	2859230	A	G	A:5,0:5	G:0,8:8	G:0,16:16	A:5,0:5
S1_2864134	T/C	1	2864134	Y	T	T	C	1	2864134	T	C	TC:1,5:6	T:15,0:15	T:15,0:15	C:0,5:5
S1_2864159	T/G	1	2864159	K	T	T	G	1	2864159	T	G	TG:1,5:6	T:11,0:11	T:16,0:16	G:0,9:9
S1_2864423	A/G	1	2864423	G	A	A	G	1	2864423	A	G	G:0,559:559	A:570,0:570	A:569,0:569	G:0,555:555
S1_2864597	C/T	1	2864597	T	C	C	T	1	2864597	C	T	T:2,508:510	C:491,0:491	C:500,0:500	T:0,510:510
S1_2864606	C/T	1	2864606	T	C	C	T	1	2864606	T	C	T:499,0:499	C:0,547:547	C:0,557:557	T:513,0:513
S1_2865007	C/T	1	2865007	T	C	C	T	1	2865007	C	T	T:1,639:640	C:489,0:489	C:495,0:495	T:0,589:589
S1_2865242	C/G	1	2865242	G	C	C	G	1	2865242	C	G	G:0,10:10	C:5,0:5	C:9,0:9	G:0,9:9
S1_2865248	A/C	1	2865248	C	A	A	C	1	2865248	A	C	C:0,10:10	A:6,0:6	A:9,0:9	C:0,9:9
S1_2865258	A/G	1	2865258	A	G	G	A	1	2865258	A	G	A:7,0:7	G:0,7:7	G:0,9:9	A:5,0:5
S1_2865285	C/T	1	2865285	T	C	C	T	1	2865285	C	T	T:0,9:9	C:7,0:7	C:8,0:8	T:0,7:7
S1_2865289	C/T	1	2865289	T	C	C	T	1	2865289	T	C	T:9,0:9	C:0,7:7	C:0,8:8	T:7,0:7
S1_2865313	C/T	1	2865313	T	C	C	T	1	2865313	C	T	T:0,6:6	C:9,0:9	C:13,0:13	T:0,5:5
S1_2865363	C/T	1	2865363	T	C	C	T	1	2865363	C	T	T:0,7:7	C:5,0:5	C:10,0:10	T:0,5:5
S1_2866566	A/G	1	2866566	A	G	G	A	1	2866566	A	G	A:462,0:462	G:0,604:604	G:0,619:619	A:471,0:471
S1_2866735	G/T	1	2866735	G	T	T	G	1	2866735	G	T	G:39,0:39	T:0,8:8	T:0,8:8	G:36,0:36
S1_2866751	C/T	1	2866751	T	C	C	T	1	2866751	T	C	T:39,0:39	C:0,8:8	C:0,8:8	T:37,0:37
S1_2866775	A/T	1	2866775	A	T	T	A	1	2866775	A	T	A:39,0:39	T:0,8:8	T:0,9:9	A:37,0:37
S1_2866825	A/G	1	2866825	A	G	G	A	1	2866825	A	G	A:40,0:40	G:0,11:11	G:0,11:11	A:37,0:37
S1_2866852	A/G	1	2866852	G	A	A	G	1	2866852	G	A	G:34,0:34	A:0,9:9	A:0,7:7	G:37,0:37
S1_2866875	A/C	1	2866875	C	A	A	C	1	2866875	C	A	C:32,0:32	A:0,8:8	A:0,7:7	C:37,0:37
S1_2866877	G/T	1	2866877	G	T	T	G	1	2866877	G	T	G:32,0:32	T:0,8:8	T:0,7:7	G:37,0:37
S1_2866972	G/T	1	2866972	G	T	T	G	1	2866972	G	T	G:41,0:41	T:0,508:508	T:2,517:519	G:37,0:37
S1_2867105	G/T	1	2867105	G	T	T	G	1	2867105	G	T	G:41,0:41	T:0,44:44	T:0,46:46	G:33,0:33
S1_2867490	C/T	1	2867490	C	C	Y	C	1	2867490	C	T	C:35,0:35	C:25,0:25	CT:21,3:24	C:24,0:24
S1_2867493	T/A	1	2867493	T	T	W	T	1	2867493	T	A	T:36,0:36	T:26,0:26	TA:22,3:25	T:24,0:24
S1_2867500	C/T	1	2867500	C	T	T	C	1	2867500	C	T	C:32,0:32	T:0,27:27	T:0,23:23	C:23,0:23
S1_2867505	A/C	1	2867505	A	C	C	A	1	2867505	A	C	A:33,0:33	C:0,31:31	C:0,31:31	A:23,0:23
S1_2867527	A/T	1	2867527	T	A	A	T	1	2867527	T	A	T:28,0:28	A:0,33:33	A:0,32:32	T:23,0:23
S1_2867591	C/G	1	2867591	G	C	C	G	1	2867591	G	C	G:30,0:30	C:0,31:31	C:1,34:35	G:21,0:21
S1_2867647	G/T	1	2867647	T	G	G	T	1	2867647	T	G	T:36,0:36	G:0,29:29	G:0,42:42	T:30,0:30
S1_2867684	A/G	1	2867684	A	G	G	A	1	2867684	G	A	A:0,25:25	G:23,0:23	G:32,0:32	A:0,21:21
S1_2867729	A/G	1	2867729	G	A	A	G	1	2867729	G	A	G:25,0:25	A:0,19:19	A:0,19:19	G:19,0:19
S1_2867754	C/T	1	2867754	T	C	C	T	1	2867754	C	T	T:0,20:20	C:19,0:19	C:22,0:22	T:0,17:17
S1_2868106	G/T	1	2868106	K	K	K	K	1	2868106	G	T	GT:16,6:22	GT:16,4:20	GT:18,7:25	GT:11,3:14
S1_2871364	A/T	1	2871364	A	T	T	A	1	2871364	T	A	A:0,13:13	T:8,0:8	T:24,0:24	A:0,9:9
S1_2871717	C/T	1	2871717	T	C	C	T	1	2871717	C	T	T:0,262:262	C:126,0:126	C:282,0:282	T:0,225:225
S1_2872639	G/T	1	2872639	K	K	K	K	1	2872639	G	T	GT:40,13:53	GT:45,13:58	GT:115,26:141	GT:25,7:32
S1_2872794	A/T	1	2872794	T	A	A	T	1	2872794	A	T	T:0,59:59	A:40,0:40	A:98,0:98	T:1,41:42
S1_2872891	C/T	1	2872891	C	T	T	C	1	2872891	C	T	C:44,0:44	T:3,21:24	T:0,74:74	C:46,0:46
S1_2872899	G/T	1	2872899	G	T	T	G	1	2872899	G	T	G:44,0:44	T:0,24:24	T:0,69:69	G:46,0:46
S1_2872930	A/G	1	2872930	G	A	A	G	1	2872930	G	A	G:44,0:44	A:0,16:16	A:0,32:32	G:46,0:46
S1_2872935	A/C	1	2872935	A	C	C	A	1	2872935	A	C	A:44,0:44	C:0,11:11	C:0,24:24	A:46,0:46
S1_2872937	C/T	1	2872937	T	C	C	T	1	2872937	T	C	T:44,0:44	C:0,11:11	C:0,24:24	T:46,0:46
S1_2873147	C/T	1	2873147	C	T	T	C	1	2873147	C	T	C:46,0:46	T:0,19:19	T:1,52:53	C:51,0:51
S1_2873519	C/G	1	2873519	C	G	G	C	1	2873519	G	C	C:0,396:396	G:380,0:380	G:45,0:45	C:0,390:390
S1_2873525	C/T	1	2873525	C	T	T	C	1	2873525	T	C	C:0,390:390	T:380,0:380	T:45,0:45	C:0,378:378
S1_2873828	A/G	1	2873828	G	A	A	G	1	2873828	A	G	G:1,335:345	A:74,0:74	A:45,0:45	G:0,333:343
S1_2874002	A/C	1	2874002	A	C	C	A	1	2874002	C	A	A:0,174:174	C:74,0:74	C:45,0:45	A:0,161:161
S1_2874024	A/G	1	2874024	A	G	G	A	1	2874024	G	A	A:0,152:152	G:74,0:74	G:45,0:45	A:0,138:138
S1_2874113	A/G	1	2874113	A	G	G	A	1	2874113	G	A	A:0,42:42	G:22,0:22	G:45,0:45	A:0,29:29
S1_2874237	C/T	1	2874237	T	C	C	T	1	2874237	C	T	T:3,418:421	C:37,0:37	C:45,0:45	T:3,388:391
S1_2874251	A/C	1	2874251	A	C	C	A	1	2874251	A	C	A:483,0:483	C:2,522:524	C:1,564:565	A:452,0:452
S1_2874281	A/G	1	2874281	A	G	G	A	1	2874281	G	A	A:2,611:613	G:543,0:543	G:579,0:579	A:0,614:614
S1_2874864	G/C	1	2874864	S	G	G	S	1	2874864	G	C	GC:12,1:13	G:12,0:12	G:14,0:14	GC:23,3:26
S1_2874865	T/C	1	2874865	Y	T	T	Y	1	2874865	T	C	TC:12,1:13	T:12,0:12	T:12,0:12	TC:22,3:25
S1_2874870	A/C	1	2874870	A	A	A	M	1	2874870	A	C	A:14,0:14	A:10,0:10	A:12,0:12	AC:23,3:26
S1_2874893	C/G	1	2874893	C	G	G	C	1	2874893	G	C	C:0,20:20	G:14,0:14	G:16,0:16	C:0,29:29
S1_2874917	C/G	1	2874917	G	C	C	G	1	2874917	C	G	G:0,26:26	C:24,0:24	C:16,0:16	G:0,28:28
S1_2875076	A/C	1	2875076	C	A	A	C	1	2875076	A	C	C:0,33:33	A:13,0:13	A:15,0:15	C:0,33:33
S1_2875086	G/T	1	2875086	G	T	T	G	1	2875086	T	G	G:0,35:35	T:11,0:11	T:12,0:12	G:0,35:35
S1_2876087	G/A	1	2876087	G	G	G	R	1	2876087	G	A	G:5,0:5	G:11,0:11	G:5,0:5	GA:5,6:11
S1_2876107	C/T	1	2876107	C	C	C	Y	1	2876107	C	T	C:5,0:5	C:13,0:13	C:6,0:6	CT:5,6:11
S1_2887030	C/T	1	2887030	T	C	C	T	1	2887030	C	T	T:0,28:28	C:9,0:9	C:9,0:9	T:0,29:29
S1_2887249	C/T	1	2887249	C	T	T	C	1	2887249	T	C	C:0,609:609	T:472,0:472	T:475,0:475	C:1,600:601
S1_2888933	A/G	1	2888933	G	A	A	G	1	2888933	A	G	G:0,37:37	A:15,0:15	A:18,0:18	G:0,23:23
S1_2888978	C/T	1	2888978	T	C	C	T	1	2888978	C	T	T:0,39:39	C:14,0:14	C:13,0:13	T:0,29:29
S1_2889160	A/C	1	2889160	A	C	C	A	1	2889160	C	A	A:0,44:44	C:12,0:12	C:8,0:8	A:0,46:46
S1_2889176	A/G	1	2889176	G	A	A	G	1	2889176	A	G	G:0,43:43	A:13,0:13	A:7,0:7	G:0,32:32
S1_2889370	A/G	1	2889370	A	G	G	A	1	2889370	G	A	A:0,19:19	G:6,0:6	G:8,0:8	A:0,20:20
S1_2889430	C/T	1	2889430	T	C	C	T	1	2889430	C	T	T:0,26:26	C:14,0:14	C:8,0:8	T:0,26:26
S1_2889461	C/T	1	2889461	T	C	C	T	1	2889461	C	T	T:0,27:27	C:14,0:14	C:7,0:7	T:0,25:25
S1_2889545	A/T	1	2889545	T	A	A	T	1	2889545	A	T	T:0,19:19	A:10,0:10	A:16,0:16	T:0,27:27
S1_2889675	A/G	1	2889675	A	G	G	A	1	2889675	G	A	A:0,18:18	G:11,0:11	G:15,0:15	A:0,31:31
S1_2889682	A/G	1	2889682	G	A	A	G	1	2889682	A	G	G:0,16:16	A:13,0:13	A:15,0:15	G:0,31:31
S1_2889730	A/T	1	2889730	T	A	A	T	1	2889730	A	T	T:0,13:13	A:10,0:10	A:12,0:12	T:0,20:20
S1_2889862	A/G	1	2889862	G	A	A	G	1	2889862	A	G	G:0,19:19	A:22,0:22	A:23,0:23	G:0,19:19
S1_2889863	A/G	1	2889863	G	A	A	G	1	2889863	A	G	G:0,19:19	A:22,0:22	A:23,0:23	G:0,19:19
S1_2889958	A/C	1	2889958	A	C	C	A	1	2889958	C	A	A:0,25:25	C:31,0:31	C:33,0:33	A:0,33:33
S1_2890040	A/G	1	2890040	G	A	A	G	1	2890040	A	G	G:0,38:38	A:5,0:5	A:7,0:7	G:0,46:46
S1_2890061	C/T	1	2890061	T	C	C	T	1	2890061	C	T	T:0,39:39	C:5,0:5	C:10,0:10	T:0,47:47
S1_2890138	A/G	1	2890138	A	G	G	A	1	2890138	G	A	A:0,649:649	G:473,0:473	G:478,0:478	A:0,682:682
S1_2890312	A/G	1	2890312	A	G	G	A	1	2890312	G	A	A:4,1027:1031	G:453,0:453	G:442,0:442	A:6,987:993
S1_2890648	A/G	1	2890648	A	G	G	A	1	2890648	G	A	A:0,81:81	G:26,0:26	G:24,0:24	A:0,89:89
S1_2890728	A/G	1	2890728	A	G	G	A	1	2890728	G	A	A:0,132:132	G:28,0:28	G:9,0:9	A:0,117:117
S1_2890730	C/T	1	2890730	T	C	C	T	1	2890730	C	T	T:0,132:132	C:31,0:31	C:10,0:10	T:0,117:117
S1_2890764	A/G	1	2890764	G	A	A	G	1	2890764	A	G	G:0,125:125	A:33,0:33	A:15,0:15	G:0,109:109
S1_2890815	C/T	1	2890815	C	T	T	C	1	2890815	T	C	C:0,107:107	T:24,0:24	T:22,0:22	C:0,96:96
S1_2890938	C/T	1	2890938	C	T	T	C	1	2890938	T	C	C:0,70:70	T:13,0:13	T:13,0:13	C:0,73:73
S1_2890950	C/G	1	2890950	C	G	G	C	1	2890950	G	C	C:0,61:61	G:13,0:13	G:14,0:14	C:0,55:55
S1_2890951	A/C	1	2890951	A	C	C	A	1	2890951	C	A	A:0,61:61	C:14,0:14	C:16,0:16	A:0,55:55
S1_2890952	A/T	1	2890952	A	T	T	A	1	2890952	T	A	A:0,61:61	T:14,0:14	T:16,0:16	A:0,55:55
S1_2891089	A/C	1	2891089	C	A	A	C	1	2891089	A	C	C:0,86:86	A:12,0:12	A:16,0:16	C:0,89:89
S1_2891107	C/T	1	2891107	C	T	T	C	1	2891107	T	C	C:0,84:84	T:11,0:11	T:15,0:15	C:0,88:88
S1_2891110	A/G	1	2891110	A	G	G	A	1	2891110	G	A	A:0,89:89	G:12,0:12	G:16,0:16	A:0,89:89
S1_2891113	A/T	1	2891113	A	T	T	A	1	2891113	T	A	A:0,97:97	T:13,0:13	T:16,0:16	A:0,92:92
S1_2891220	C/G	1	2891220	G	C	C	G	1	2891220	C	G	G:0,76:76	C:16,0:16	C:15,0:15	G:0,86:86
S1_2892653	A/G	1	2892653	A	G	G	A	1	2892653	G	A	A:0,1035:1035	G:491,0:491	G:485,0:485	A:0,1023:1023
S1_2892673	A/C	1	2892673	C	A	A	C	1	2892673	A	C	C:1,1076:1077	A:886,0:886	A:879,0:879	C:0,1065:1065
S1_2894149	A/G	1	2894149	G	A	A	G	1	2894149	A	G	G:1,502:503	A:52,0:52	A:49,0:49	G:1,468:469
S1_2930292	A/G	1	2930292	A	G	G	A	1	2930292	G	A	A:1,225:226	G:49,0:49	G:37,0:37	A:0,273:273
S1_2931174	A/G	1	2931174	G	A	A	G	1	2931174	A	G	G:0,219:219	A:38,0:38	A:45,0:45	G:0,244:244
S1_2931196	A/G	1	2931196	G	A	A	G	1	2931196	A	G	G:0,245:245	A:38,0:38	A:45,0:45	G:0,258:258
S1_2931336	A/G	1	2931336	A	G	G	A	1	2931336	G	A	A:0,323:323	G:339,0:339	G:395,0:395	A:0,383:383
S1_2931565	A/G	1	2931565	G	A	A	G	1	2931565	A	G	G:1,444:445	A:44,0:44	A:36,0:36	G:0,489:489
S1_2931772	C/G	1	2931772	G	C	C	G	1	2931772	C	G	G:0,25:25	C:44,0:44	C:36,0:36	G:0,23:23
S1_2932004	C/T	1	2932004	T	C	C	T	1	2932004	C	T	T:0,13:13	C:35,0:35	C:37,0:37	T:0,15:15
S1_2932083	A/G	1	2932083	G	A	A	G	1	2932083	A	G	G:0,9:9	A:35,0:35	A:41,0:41	G:0,18:18
S1_2932107	G/T	1	2932107	T	G	G	T	1	2932107	G	T	T:0,13:13	G:35,0:35	G:34,0:34	T:0,18:18
S1_2932217	A/G	1	2932217	G	A	A	G	1	2932217	A	G	G:0,14:14	A:35,0:35	A:34,0:34	G:0,14:14
S1_2932229	G/T	1	2932229	T	G	G	T	1	2932229	G	T	T:0,14:14	G:35,0:35	G:34,0:34	T:0,14:14
S1_2932299	A/C	1	2932299	A	C	C	A	1	2932299	C	A	A:0,13:13	C:35,0:35	C:34,0:34	A:0,18:18
S1_2932312	A/G	1	2932312	G	A	A	G	1	2932312	A	G	G:0,12:12	A:35,0:35	A:34,0:34	G:0,18:18
S1_2932379	C/T	1	2932379	T	C	C	T	1	2932379	C	T	T:0,7:7	C:36,0:36	C:34,0:34	T:0,16:16
S1_2932388	A/G	1	2932388	A	G	G	A	1	2932388	G	A	A:0,7:7	G:36,0:36	G:34,0:34	A:0,15:15
S1_2932807	C/T	1	2932807	T	C	C	T	1	2932807	C	T	T:0,11:11	C:29,0:29	C:33,0:33	T:0,15:15
S1_2932814	C/T	1	2932814	C	T	T	C	1	2932814	T	C	C:0,11:11	T:26,0:26	T:31,0:31	C:0,15:15
S1_2932827	G/T	1	2932827	T	G	G	T	1	2932827	G	T	T:0,12:12	G:27,0:27	G:31,0:31	T:0,15:15
S1_2932988	C/T	1	2932988	C	T	T	C	1	2932988	T	C	C:0,8:8	T:20,0:20	T:30,0:30	C:0,16:16
S1_2933002	C/T	1	2933002	T	C	C	T	1	2933002	C	T	T:0,7:7	C:18,0:18	C:32,0:32	T:0,17:17
S1_2933064	A/C	1	2933064	C	A	A	C	1	2933064	A	C	C:0,7:7	A:23,0:23	A:22,0:22	C:0,17:17
S1_2933122	A/G	1	2933122	G	A	A	G	1	2933122	A	G	G:0,8:8	A:23,0:23	A:34,0:34	G:0,18:18
S1_2933238	A/T	1	2933238	T	A	A	T	1	2933238	A	T	T:0,9:9	A:21,0:21	A:31,0:31	T:0,15:15
S1_2933305	C/T	1	2933305	C	T	T	C	1	2933305	T	C	C:0,18:18	T:24,0:24	T:38,0:38	C:0,18:18
S1_2933333	C/T	1	2933333	T	C	C	T	1	2933333	C	T	T:0,14:14	C:22,0:22	C:33,0:33	T:0,14:14
S1_2933627	C/T	1	2933627	T	C	C	T	1	2933627	C	T	T:0,76:76	C:430,0:430	C:461,0:461	T:1,126:127
S1_2933660	C/T	1	2933660	T	C	C	T	1	2933660	C	T	T:2,67:69	C:430,0:430	C:461,0:461	T:3,106:109
S1_2933681	A/G	1	2933681	G	A	A	G	1	2933681	A	G	G:0,97:97	A:206,0:206	A:261,0:261	G:1,127:128
S1_2933707	A/G	1	2933707	G	A	A	G	1	2933707	A	G	G:0,120:120	A:206,0:206	A:261,0:261	G:0,128:128
S1_2933725	A/G	1	2933725	A	G	G	A	1	2933725	G	A	A:0,148:148	G:206,0:206	G:261,0:261	A:0,151:151
S1_2933753	A/T	1	2933753	T	A	A	T	1	2933753	A	T	T:0,190:190	A:206,0:206	A:261,0:261	T:0,193:193
S1_2933774	C/T	1	2933774	C	T	T	C	1	2933774	T	C	C:0,173:173	T:206,0:206	T:261,0:261	C:0,195:195
S1_2933796	C/T	1	2933796	T	C	C	T	1	2933796	C	T	T:0,211:211	C:206,0:206	C:261,0:261	T:0,243:243
S1_2933831	A/T	1	2933831	T	A	A	T	1	2933831	A	T	T:0,255:255	A:206,0:206	A:261,0:261	T:0,304:304
S1_2933969	C/T	1	2933969	T	C	C	T	1	2933969	C	T	T:1,323:324	C:206,0:206	C:261,0:261	T:0,390:390
S1_2933981	A/G	1	2933981	G	A	A	G	1	2933981	A	G	G:0,319:319	A:206,0:206	A:261,0:261	G:0,388:388
S1_2933999	A/G	1	2933999	A	G	G	A	1	2933999	G	A	A:0,293:293	G:206,0:206	G:261,0:261	A:1,345:346
S1_2934012	A/T	1	2934012	A	T	T	A	1	2934012	T	A	A:0,272:272	T:206,0:206	T:261,0:261	A:1,319:320
S1_2934020	A/G	1	2934020	A	G	G	A	1	2934020	G	A	A:0,277:277	G:206,0:206	G:261,0:261	A:1,329:330
S1_2934032	C/T	1	2934032	C	T	T	C	1	2934032	T	C	C:1,244:245	T:206,0:206	T:261,0:261	C:0,307:307
S1_2934065	G/T	1	2934065	G	T	T	G	1	2934065	T	G	G:0,212:212	T:206,0:206	T:261,0:261	G:0,254:254
S1_2934170	A/T	1	2934170	T	A	A	T	1	2934170	A	T	T:0,231:231	A:206,0:206	A:261,0:261	T:0,242:242
S1_2934195	C/T	1	2934195	C	T	T	C	1	2934195	C	T	C:214,0:214	T:0,202:202	T:0,246:246	C:228,0:228
S1_2934203	A/G	1	2934203	A	G	G	A	1	2934203	G	A	A:0,235:235	G:206,0:206	G:267,0:267	A:0,249:249
S1_2934266	A/G	1	2934266	A	G	G	A	1	2934266	G	A	A:0,337:337	G:298,0:298	G:386,0:386	A:0,363:363
S1_2934293	A/G	1	2934293	G	A	A	G	1	2934293	G	A	G:318,0:318	A:1,321:322	A:1,452:453	G:332,0:332
S1_2934338	A/T	1	2934338	A	T	T	A	1	2934338	T	A	A:1,342:343	T:265,0:265	T:327,0:327	A:0,328:328
S1_2934394	G/T	1	2934394	T	G	G	T	1	2934394	G	T	T:1,344:345	G:265,0:265	G:327,0:327	T:0,311:311
S1_2934416	A/G	1	2934416	A	G	G	A	1	2934416	G	A	A:1,297:298	G:265,0:265	G:327,0:327	A:0,262:262
S1_2934629	C/T	1	2934629	T	C	C	T	1	2934629	C	T	T:2,391:393	C:433,0:433	C:526,0:526	T:3,445:448
S1_2934746	A/C	1	2934746	C	A	A	C	1	2934746	C	A	C:281,0:281	A:1,385:386	A:0,450:450	C:304,0:304
S1_2934749	A/G	1	2934749	G	A	A	G	1	2934749	G	A	G:281,0:281	A:1,361:362	A:0,431:431	G:304,0:304
S1_2934792	A/T	1	2934792	T	A	A	T	1	2934792	A	T	T:0,288:288	A:133,0:133	A:179,0:179	T:0,300:300
S1_2934824	C/T	1	2934824	T	C	C	T	1	2934824	C	T	T:1,230:231	C:133,0:133	C:179,0:179	T:1,223:224
S1_2934877	A/T	1	2934877	A	T	T	A	1	2934877	A	T	A:53,0:53	T:0,131:131	T:0,173:173	A:59,0:59
S1_2934935	A/T	1	2934935	A	T	T	A	1	2934935	T	A	A:0,33:33	T:29,0:29	T:38,0:38	A:0,31:31
S1_2935365	A/G	1	2935365	A	G	G	A	1	2935365	G	A	A:0,8:8	G:34,0:34	G:10,0:10	A:0,5:5
S1_2935420	C/T	1	2935420	T	C	C	T	1	2935420	T	C	T:16,0:16	C:0,50:50	C:0,14:14	T:15,0:15
S1_2935427	C/T	1	2935427	C	T	T	C	1	2935427	C	T	C:17,0:17	T:0,49:49	T:0,14:14	C:14,0:14
S1_2950255	C/G	1	2950255	G	C	C	G	1	2950255	G	C	G:37,0:37	C:0,23:23	C:0,15:15	G:44,0:44
S1_2950664	C/G	1	2950664	G	C	C	G	1	2950664	C	G	G:0,30:30	C:18,0:18	C:12,0:12	G:0,37:37
S1_2950807	A/C	1	2950807	A	C	C	A	1	2950807	C	A	A:0,53:53	C:21,0:21	C:25,0:25	A:0,43:43
S1_2950920	A/T	1	2950920	A	T	T	A	1	2950920	T	A	A:0,34:34	T:14,0:14	T:11,0:11	A:0,20:20
S1_2950940	A/G	1	2950940	G	A	A	G	1	2950940	A	G	G:0,28:28	A:14,0:14	A:11,0:11	G:0,16:16
S1_2991313	C/G	1	2991313	S	S	C	S	1	2991313	G	C	GC:187,153:340	GC:104,140:244	C:0,113:113	GC:142,143:285
S1_2991315	T/C	1	2991315	Y	Y	T	Y	1	2991315	C	T	CT:187,153:340	CT:104,140:244	T:0,113:113	CT:141,142:283
S1_2991361	T/G	1	2991361	K	K	T	K	1	2991361	G	T	GT:94,52:146	GT:49,60:109	T:0,43:43	GT:69,71:140
S1_2991429	T/C	1	2991429	Y	Y	T	Y	1	2991429	T	C	TC:42,12:54	TC:43,12:55	T:38,0:38	TC:52,12:64
S1_2991565	G/T	1	2991565	G	G	K	G	1	2991565	T	G	G:1,37:38	G:0,18:18	TG:2,13:15	G:0,35:35
S1_2993226	A/C	1	2993226	A	C	C	A	1	2993226	C	A	A:0,1758:1758	C:1676,0:1676	C:2064,0:2064	A:0,2005:2005
S1_2993266	A/C	1	2993266	C	A	A	C	1	2993266	C	A	C:1284,0:1284	A:5,2353:2358	A:13,2821:2836	C:1837,0:1837
S1_2993288	A/G	1	2993288	A	G	G	A	1	2993288	G	A	A:0,2079:2079	G:1384,0:1384	G:1460,0:1460	A:4,3161:3165
S1_2993507	C/G	1	2993507	C	G	G	C	1	2993507	C	G	C:456,0:456	G:0,608:608	G:1,744:745	C:613,0:613
S1_2993518	A/C	1	2993518	C	A	A	C	1	2993518	C	A	C:456,0:456	A:2,624:626	A:1,712:713	C:613,0:613
S1_2993700	A/G	1	2993700	A	G	G	A	1	2993700	G	A	A:3,405:408	G:423,0:423	G:405,0:405	A:4,317:321
S1_2993775	C/G	1	2993775	G	C	C	G	1	2993775	G	C	G:179,0:179	C:0,186:186	C:0,163:163	G:132,0:132
S1_2993784	C/T	1	2993784	T	C	C	T	1	2993784	T	C	T:179,0:179	C:0,187:187	C:0,145:145	T:132,0:132
S1_2993899	C/G	1	2993899	C	G	G	C	1	2993899	C	G	C:57,0:57	G:0,91:91	G:0,69:69	C:44,0:44
S1_2993942	A/T	1	2993942	T	A	A	T	1	2993942	T	A	T:27,0:27	A:0,18:18	A:0,20:20	T:23,0:23
S1_3002253	C/T	1	3002253	C	T	T	C	1	3002253	C	T	C:34,0:34	T:0,20:20	T:0,28:28	C:35,0:35
S1_3002281	A/G	1	3002281	A	G	G	A	1	3002281	A	G	A:34,0:34	G:0,68:68	G:0,75:75	A:35,0:35
S1_3002413	C/T	1	3002413	C	T	T	C	1	3002413	C	T	C:34,0:34	T:1,269:270	T:1,292:293	C:35,0:35
S1_3002440	A/G	1	3002440	G	A	A	G	1	3002440	G	A	G:34,0:34	A:0,155:155	A:0,145:145	G:35,0:35
S1_3002455	A/C	1	3002455	A	C	C	A	1	3002455	A	C	A:34,0:34	C:0,151:151	C:0,142:142	A:35,0:35
S1_3002478	A/G	1	3002478	G	A	A	G	1	3002478	G	A	G:34,0:34	A:0,165:165	A:0,165:165	G:35,0:35
S1_3002487	A/G	1	3002487	G	A	A	G	1	3002487	G	A	G:34,0:34	A:0,162:162	A:0,160:160	G:35,0:35
S1_3002512	C/G	1	3002512	G	C	C	G	1	3002512	G	C	G:34,0:34	C:0,245:245	C:0,289:289	G:35,0:35
S1_3003066	C/T	1	3003066	C	T	T	C	1	3003066	C	T	C:7,0:7	T:0,6:6	T:0,7:7	C:9,0:9
S1_3003210	C/G	1	3003210	C	G	G	C	1	3003210	C	G	C:6,0:6	G:0,8:8	G:0,9:9	C:6,0:6
S1_3003515	A/G	1	3003515	A	G	G	A	1	3003515	A	G	A:8,0:8	G:0,8:8	G:0,9:9	A:11,0:11
S1_3003547	A/G	1	3003547	A	G	G	A	1	3003547	A	G	A:11,0:11	G:0,13:13	G:0,13:13	A:10,0:10
S1_3004530	C/T	1	3004530	C	T	T	C	1	3004530	C	T	C:6,0:6	T:0,9:9	T:0,11:11	C:13,0:13
S1_3004542	A/G	1	3004542	G	A	A	G	1	3004542	G	A	G:5,0:5	A:0,15:15	A:0,14:14	G:14,0:14
S1_3004613	C/T	1	3004613	T	C	C	T	1	3004613	T	C	T:8,0:8	C:0,16:16	C:0,22:22	T:15,0:15
S1_3004646	C/T	1	3004646	T	C	C	T	1	3004646	T	C	T:8,0:8	C:0,8:8	C:0,20:20	T:7,0:7
S1_3004734	A/C	1	3004734	C	A	A	C	1	3004734	C	A	C:9,0:9	A:0,10:10	A:0,20:20	C:7,0:7
S1_3005544	A/T	1	3005544	A	T	T	A	1	3005544	A	T	A:8,0:8	T:0,45:45	T:0,71:71	A:20,0:20
S1_3005630	A/G	1	3005630	G	A	A	G	1	3005630	G	A	G:8,0:8	A:0,57:57	A:0,89:89	G:12,0:12
S1_3005783	C/T	1	3005783	T	C	C	T	1	3005783	T	C	T:13,0:13	C:1,51:52	C:0,66:66	T:7,0:7
S1_3006483	G/T	1	3006483	T	G	G	T	1	3006483	T	G	T:359,0:359	G:0,345:345	G:2,412:414	T:353,0:353
S1_3007708	A/G	1	3007708	G	A	A	G	1	3007708	G	A	G:293,0:293	A:1,320:321	A:0,391:391	G:341,0:341
S1_3011422	C/T	1	3011422	Y	C	Y	C	1	3011422	C	T	CT:13,5:18	C:8,0:8	CT:11,4:15	C:13,0:13
S1_3011455	T/C	1	3011455	Y	T	Y	T	1	3011455	T	C	TC:11,2:13	T:7,0:7	TC:8,4:12	T:13,0:13
S1_3011464	C/T	1	3011464	Y	C	Y	C	1	3011464	C	T	CT:8,2:10	C:5,0:5	CT:8,2:10	C:9,0:9
S1_3011485	G/A	1	3011485	G	R	G	R	1	3011485	G	A	G:6,0:6	GA:5,2:7	G:5,0:5	GA:6,2:8
S1_3012410	G/T	1	3012410	K	G	K	T	1	3012410	G	T	GT:8,8:16	G:9,0:9	GT:3,18:21	T:3,33:36
S1_3017806	C/T	1	3017806	T	C	C	T	1	3017806	T	C	T:345,0:345	C:1,529:530	C:2,588:590	T:339,0:339
S1_3018540	C/T	1	3018540	C	T	T	C	1	3018540	C	T	C:469,0:469	T:2,711:713	T:2,698:700	C:445,0:445
S1_3018568	C/T	1	3018568	T	C	C	T	1	3018568	C	T	T:1,726:727	C:759,0:759	C:737,0:737	T:0,691:691
S1_3019182	A/C	1	3019182	A	C	C	A	1	3019182	A	C	A:23,0:23	C:0,34:34	C:0,30:30	A:28,0:28
S1_3020200	A/G	1	3020200	A	G	G	A	1	3020200	A	G	A:470,0:470	G:0,539:539	G:0,562:562	A:486,0:486
S1_3020236	C/T	1	3020236	T	C	C	T	1	3020236	C	T	T:2,658:660	C:593,0:593	C:624,0:624	T:0,644:644
S1_3020283	C/G	1	3020283	G	C	C	G	1	3020283	C	G	G:0,772:772	C:593,0:593	C:624,0:624	G:0,748:748
S1_3020522	C/T	1	3020522	T	C	C	T	1	3020522	C	T	T:0,631:631	C:44,0:44	C:49,0:49	T:0,604:604
S1_3020532	C/T	1	3020532	C	T	T	C	1	3020532	T	C	C:0,547:547	T:44,0:44	T:49,0:49	C:0,536:536
S1_3020594	C/T	1	3020594	C	T	T	C	1	3020594	T	C	C:0,753:753	T:44,0:44	T:49,0:49	C:1,792:793
S1_3022672	G/T	1	3022672	G	T	T	G	1	3022672	G	T	G:39,0:39	T:0,60:60	T:0,59:59	G:44,0:44
S1_3025146	A/G	1	3025146	A	G	G	A	1	3025146	G	A	A:0,166:166	G:161,0:161	G:203,0:203	A:0,191:191
S1_3027100	A/G	1	3027100	R	R	A	R	1	3027100	A	G	AG:286,49:335	AG:275,57:332	A:252,0:252	AG:261,69:330
S1_3027110	T/C	1	3027110	Y	Y	T	Y	1	3027110	T	C	TC:261,43:304	TC:257,56:313	T:252,0:252	TC:242,58:300
S1_3027121	T/A	1	3027121	W	W	T	W	1	3027121	T	A	TA:277,39:316	TA:260,51:311	T:252,0:252	TA:253,59:312
S1_3027126	A/G	1	3027126	R	R	A	R	1	3027126	A	G	AG:294,42:336	AG:266,49:315	A:252,0:252	AG:277,58:335
S1_3027135	T/G	1	3027135	K	K	T	K	1	3027135	T	G	TG:280,38:318	TG:260,39:299	T:252,0:252	TG:282,53:335
S1_3027147	T/C	1	3027147	Y	Y	T	Y	1	3027147	T	C	TC:275,27:302	TC:255,36:291	T:252,0:252	TC:264,45:309
S1_3027186	G/T	1	3027186	G	G	G	K	1	3027186	G	T	G:253,0:253	G:224,0:224	G:252,0:252	GT:229,29:258
S1_3029899	G/T	1	3029899	G	T	T	G	1	3029899	T	G	G:0,203:203	T:201,0:201	T:264,0:264	G:0,191:191
S1_3030715	A/G	1	3030715	R	A	A	R	1	3030715	A	G	AG:186,31:217	A:49,0:49	A:395,0:395	AG:180,173:353
S1_3030734	A/C	1	3030734	M	A	A	M	1	3030734	A	C	AC:227,23:250	A:49,0:49	A:423,0:423	AC:209,151:360
S1_3030745	A/T	1	3030745	W	A	A	W	1	3030745	A	T	AT:228,23:251	A:49,0:49	A:435,0:435	AT:215,144:359
S1_3030753	C/T	1	3030753	C	C	C	Y	1	3030753	C	T	C:176,0:176	C:49,0:49	C:447,0:447	CT:223,132:355
S1_3030771	T/C	1	3030771	T	T	T	Y	1	3030771	T	C	T:176,0:176	T:49,0:49	T:268,0:268	TC:176,54:230
S1_3031000	G/C	1	3031000	S	S	G	S	1	3031000	C	G	CG:46,66:112	CG:23,123:146	G:0,151:151	CG:30,136:166
S1_3031233	A/G	1	3031233	G	A	A	G	1	3031233	G	A	G:180,0:180	A:24,242:266	A:1,236:237	G:170,0:170
S1_3031492	A/G	1	3031492	R	R	R	R	1	3031492	G	A	GA:134,180:314	GA:112,204:316	GA:133,196:329	GA:126,188:314
S1_3031516	G/A	1	3031516	R	R	G	R	1	3031516	G	A	GA:189,20:209	GA:201,27:228	G:258,0:258	GA:204,31:235
S1_3031518	G/A	1	3031518	R	R	G	R	1	3031518	G	A	GA:186,20:206	GA:203,27:230	G:259,0:259	GA:202,31:233
S1_3031532	T/C	1	3031532	T	Y	T	Y	1	3031532	T	C	T:225,0:225	TC:212,19:231	T:271,0:271	TC:228,31:259
S1_3032633	C/T	1	3032633	Y	Y	C	Y	1	3032633	C	T	CT:340,87:427	CT:382,84:466	C:419,0:419	CT:326,86:412
S1_3032642	T/C	1	3032642	Y	Y	T	Y	1	3032642	T	C	TC:380,90:470	TC:430,88:518	T:419,0:419	TC:386,91:477
S1_3032805	A/T	1	3032805	W	A	A	W	1	3032805	A	T	AT:72,333:405	A:483,0:483	A:40,0:40	AT:67,404:471
S1_3032842	G/A	1	3032842	R	G	G	R	1	3032842	G	A	GA:428,41:469	G:483,0:483	G:40,0:40	GA:453,51:504
S1_3032851	A/T	1	3032851	W	A	A	W	1	3032851	A	T	AT:451,35:486	A:483,0:483	A:40,0:40	AT:475,48:523
S1_3032871	C/T	1	3032871	C	T	T	C	1	3032871	T	C	C:1,455:456	T:483,0:483	T:40,0:40	C:0,475:475
S1_3033055	A/G	1	3033055	A	G	G	A	1	3033055	G	A	A:2,571:573	G:49,0:49	G:56,0:56	A:1,599:600
S1_3033261	C/G	1	3033261	G	C	C	G	1	3033261	G	C	G:554,0:554	C:0,625:625	C:0,646:646	G:514,0:514
S1_3033669	A/G	1	3033669	A	G	G	A	1	3033669	A	G	A:99,0:99	G:0,167:167	G:0,202:202	A:106,0:106
S1_3033718	C/G	1	3033718	C	G	G	C	1	3033718	C	G	C:99,0:99	G:0,121:121	G:0,155:155	C:106,0:106
S1_3070839	A/T	1	3070839	T	A	A	T	1	3070839	T	A	T:56,0:56	A:1,24:25	A:0,29:29	T:61,0:61
S1_3070990	A/G	1	3070990	A	G	G	A	1	3070990	A	G	A:120,0:120	G:0,118:118	G:0,144:144	A:113,0:113
S1_3070996	A/G	1	3070996	G	A	A	G	1	3070996	A	G	G:0,159:159	A:114,0:114	A:138,0:138	G:0,151:151
S1_3071017	G/T	1	3071017	T	G	G	T	1	3071017	G	T	T:0,167:167	G:114,0:114	G:138,0:138	T:0,162:162
S1_3071022	C/T	1	3071022	C	T	T	C	1	3071022	C	T	C:167,0:167	T:0,125:125	T:0,142:142	C:166,0:166
S1_3071300	A/C	1	3071300	C	A	A	C	1	3071300	A	C	C:1,290:291	A:142,0:142	A:149,0:149	C:0,328:328
S1_3071708	C/T	1	3071708	C	T	T	C	1	3071708	C	T	C:103,0:103	T:0,93:93	T:1,94:95	C:111,0:111
S1_3071805	C/G	1	3071805	C	G	G	C	1	3071805	C	G	C:123,0:123	G:0,25:25	G:0,27:27	C:154,0:154
S1_3071833	A/G	1	3071833	G	A	A	G	1	3071833	G	A	G:137,0:137	A:0,45:45	A:0,35:35	G:161,0:161
S1_3071860	C/G	1	3071860	G	C	C	G	1	3071860	C	G	G:0,170:170	C:44,0:44	C:43,0:43	G:0,205:205
S1_3071876	C/T	1	3071876	C	T	T	C	1	3071876	T	C	C:0,184:184	T:49,0:49	T:50,0:50	C:0,164:164
S1_3071916	A/G	1	3071916	G	A	A	G	1	3071916	G	A	G:157,0:157	A:1,64:65	A:0,70:70	G:136,0:136
S1_3071955	C/T	1	3071955	C	C	Y	Y	1	3071955	C	T	C:157,0:157	C:155,0:155	CT:117,80:197	CT:293,61:354
S1_3071963	G/C	1	3071963	G	S	S	G	1	3071963	G	C	G:157,0:157	GC:78,105:183	GC:102,124:226	G:354,0:354
S1_3071980	G/A	1	3071980	G	R	R	G	1	3071980	G	A	G:157,0:157	GA:84,115:199	GA:125,123:248	G:354,0:354
S1_3071981	G/A	1	3071981	G	R	R	G	1	3071981	G	A	G:157,0:157	GA:84,115:199	GA:125,123:248	G:354,0:354
S1_3071982	A/T	1	3071982	W	W	W	W	1	3071982	T	A	TA:347,72:419	TA:116,82:200	TA:131,125:256	TA:324,87:411
S1_3071993	C/G	1	3071993	S	S	S	S	1	3071993	G	C	GC:395,76:473	GC:137,90:227	GC:148,139:287	GC:383,92:475
S1_3071996	C/T	1	3071996	Y	Y	Y	Y	1	3071996	T	C	TC:81,407:488	TC:94,136:230	TC:144,143:287	TC:94,393:487
S1_3072068	C/T	1	3072068	C	Y	Y	C	1	3072068	C	T	C:69,0:69	CT:214,35:249	CT:159,50:209	C:72,0:72
S1_3072077	G/C	1	3072077	G	S	S	G	1	3072077	G	C	G:69,0:69	GC:202,28:230	GC:154,37:191	G:72,0:72
S1_3072083	G/C	1	3072083	G	S	S	G	1	3072083	G	C	G:69,0:69	GC:196,24:220	GC:150,33:183	G:72,0:72
S1_3072087	C/T	1	3072087	C	Y	Y	C	1	3072087	C	T	C:69,0:69	CT:194,21:215	CT:146,27:173	C:72,0:72
S1_3072098	C/A	1	3072098	C	M	M	C	1	3072098	C	A	C:69,0:69	CA:161,15:176	CA:132,18:150	C:72,0:72
S1_3072101	G/C	1	3072101	G	S	S	G	1	3072101	G	C	G:69,0:69	GC:162,13:175	GC:134,14:148	G:72,0:72
S1_3072103	G/T	1	3072103	G	K	K	G	1	3072103	G	T	G:69,0:69	GT:157,13:170	GT:133,14:147	G:72,0:72
S1_3072844	C/T	1	3072844	C	T	T	C	1	3072844	T	C	C:0,227:227	T:41,0:41	T:45,0:45	C:0,239:239
S1_3072858	C/T	1	3072858	T	C	C	T	1	3072858	T	C	T:47,0:47	C:0,93:93	C:1,76:77	T:53,0:53
S1_3072948	A/G	1	3072948	A	G	G	A	1	3072948	A	G	A:47,0:47	G:0,23:23	G:0,27:27	A:53,0:53
S1_3073040	A/T	1	3073040	T	A	A	T	1	3073040	A	T	T:0,72:72	A:30,0:30	A:40,0:40	T:0,76:76
S1_3074299	G/T	1	3074299	G	T	T	G	1	3074299	G	T	G:60,0:60	T:0,9:9	T:0,7:7	G:67,0:67
S1_3074356	G/T	1	3074356	G	T	T	G	1	3074356	G	T	G:41,0:41	T:0,12:12	T:0,24:24	G:57,0:57
S1_3074361	C/G	1	3074361	C	G	G	C	1	3074361	C	G	C:41,0:41	G:0,13:13	G:0,24:24	C:57,0:57
S1_3074452	A/G	1	3074452	G	A	A	G	1	3074452	G	A	G:34,0:34	A:0,25:25	A:0,39:39	G:42,0:42
S1_3074464	A/G	1	3074464	A	G	G	A	1	3074464	G	A	A:0,36:36	G:20,0:20	G:36,0:36	A:0,45:45
S1_3129806	C/T	1	3129806	C	T	T	C	1	3129806	C	T	C:16,0:16	T:0,10:10	T:0,26:26	C:7,0:7
S1_3129891	C/T	1	3129891	C	T	T	C	1	3129891	C	T	C:21,0:21	T:2,19:21	T:1,34:35	C:15,0:15
S1_3129935	C/G	1	3129935	C	G	G	C	1	3129935	C	G	C:18,0:18	G:0,17:17	G:0,29:29	C:18,0:18
S1_3130222	A/C	1	3130222	A	C	C	A	1	3130222	C	A	A:0,27:27	C:9,0:9	C:35,0:35	A:0,30:30
S1_3130244	C/G	1	3130244	G	C	C	G	1	3130244	C	G	G:0,29:29	C:13,0:13	C:35,0:35	G:0,30:30
S1_3130344	A/G	1	3130344	A	G	G	A	1	3130344	G	A	A:0,28:28	G:14,0:14	G:35,0:35	A:0,43:43
S1_3130376	C/T	1	3130376	C	T	T	C	1	3130376	C	T	C:22,0:22	T:0,14:14	T:0,45:45	C:28,0:28
S1_3130541	C/T	1	3130541	T	C	C	T	1	3130541	T	C	T:32,0:32	C:0,9:9	C:0,32:32	T:26,0:26
S1_3130640	C/T	1	3130640	C	T	T	C	1	3130640	C	T	C:22,0:22	T:0,16:16	T:0,24:24	C:20,0:20
S1_3130642	A/G	1	3130642	G	A	A	G	1	3130642	G	A	G:22,0:22	A:0,16:16	A:0,24:24	G:20,0:20
S1_3130663	A/C	1	3130663	C	A	A	C	1	3130663	C	A	C:12,0:12	A:0,5:5	A:0,14:14	C:11,0:11
S1_3131184	C/G	1	3131184	C	G	G	C	1	3131184	C	G	C:33,0:33	G:0,27:27	G:0,31:31	C:34,0:34
S1_3131196	A/G	1	3131196	A	G	G	A	1	3131196	A	G	A:33,0:33	G:0,36:36	G:0,43:43	A:34,0:34
S1_3131233	A/T	1	3131233	T	A	A	T	1	3131233	T	A	T:33,0:33	A:0,49:49	A:0,59:59	T:34,0:34
S1_3131255	C/G	1	3131255	G	C	C	G	1	3131255	G	C	G:33,0:33	C:0,122:122	C:0,138:138	G:34,0:34
S1_3131256	C/T	1	3131256	C	T	T	C	1	3131256	C	T	C:33,0:33	T:0,122:122	T:0,138:138	C:34,0:34
S1_3131274	A/G	1	3131274	A	G	G	A	1	3131274	A	G	A:33,0:33	G:0,180:180	G:1,206:207	A:34,0:34
S1_3131425	A/G	1	3131425	A	G	G	A	1	3131425	A	G	A:33,0:33	G:0,431:431	G:1,453:454	A:34,0:34
S1_3132313	G/A	1	3132313	G	G	R	G	1	3132313	G	A	G:333,0:333	G:399,0:399	GA:355,61:416	G:425,0:425
S1_3132343	T/G	1	3132343	T	T	K	T	1	3132343	T	G	T:333,0:333	T:369,0:369	TG:361,61:422	T:470,0:470
S1_3132370	C/T	1	3132370	C	C	Y	C	1	3132370	C	T	C:333,0:333	C:273,30:303	CT:309,41:350	C:349,0:349
S1_3132502	A/G	1	3132502	G	A	A	G	1	3132502	G	A	G:91,0:91	A:0,198:198	A:0,216:216	G:78,0:78
S1_3171568	C/T	1	3171568	T	C	C	T	1	3171568	T	C	T:309,0:309	C:2,896:898	C:1,908:909	T:386,0:386
S1_3171570	C/T	1	3171570	T	C	C	T	1	3171570	T	C	T:309,0:309	C:0,899:899	C:1,904:905	T:386,0:386
S1_3171596	C/T	1	3171596	C	T	T	C	1	3171596	C	T	C:309,0:309	T:2,1385:1387	T:2,1349:1351	C:386,0:386
S1_3172926	C/T	1	3172926	C	T	T	C	1	3172926	C	T	C:431,0:431	T:2,1172:1174	T:3,1160:1163	C:477,0:477
S1_3174592	G/T	1	3174592	T	G	G	T	1	3174592	T	G	T:494,0:494	G:0,1625:1625	G:4,1620:1624	T:480,0:480
S1_3174622	A/T	1	3174622	A	T	T	A	1	3174622	A	T	A:494,0:494	T:0,1710:1710	T:0,1786:1786	A:480,0:480
S1_3174633	A/G	1	3174633	A	G	G	A	1	3174633	A	G	A:494,0:494	G:0,1692:1692	G:1,1732:1733	A:480,0:480
S1_3177358	G/T	1	3177358	G	T	T	G	1	3177358	G	T	G:16,0:16	T:0,11:11	T:0,22:22	G:12,0:12
S1_3177361	A/G	1	3177361	A	G	G	A	1	3177361	A	G	A:17,0:17	G:0,11:11	G:0,23:23	A:12,0:12
S1_3177406	C/G	1	3177406	G	C	C	G	1	3177406	G	C	G:20,0:20	C:0,10:10	C:0,22:22	G:10,0:10
S1_3177410	A/C	1	3177410	C	A	A	C	1	3177410	C	A	C:21,0:21	A:0,10:10	A:0,23:23	C:11,0:11
S1_3177442	C/T	1	3177442	T	C	C	T	1	3177442	T	C	T:14,0:14	C:0,8:8	C:0,15:15	T:12,0:12
S1_3177467	C/G	1	3177467	C	G	G	C	1	3177467	C	G	C:11,0:11	G:0,7:7	G:0,10:10	C:11,0:11
S1_3177489	A/C	1	3177489	C	A	A	C	1	3177489	C	A	C:15,0:15	A:0,5:5	A:0,9:9	C:11,0:11
S1_3178558	A/G	1	3178558	A	G	G	A	1	3178558	A	G	A:14,0:14	G:0,17:17	G:0,13:13	A:16,0:16
S1_3178651	C/T	1	3178651	T	C	C	T	1	3178651	T	C	T:512,0:512	C:1,568:569	C:1,584:585	T:505,0:505
S1_3178738	A/G	1	3178738	A	G	G	A	1	3178738	A	G	A:6,0:6	G:0,18:18	G:0,6:6	A:8,0:8
S1_3178822	A/C	1	3178822	C	A	A	C	1	3178822	C	A	C:13,0:13	A:0,8:8	A:0,7:7	C:8,0:8
S1_3178849	A/G	1	3178849	G	A	A	G	1	3178849	G	A	G:10,0:10	A:0,8:8	A:0,7:7	G:5,0:5
S1_3178894	C/T	1	3178894	T	C	C	T	1	3178894	T	C	T:493,0:493	C:0,706:706	C:0,696:696	T:497,0:497
S1_3178939	A/G	1	3178939	A	G	G	A	1	3178939	A	G	A:493,0:493	G:1,1536:1537	G:0,1491:1493	A:497,0:497
S1_3178966	C/T	1	3178966	C	T	T	C	1	3178966	C	T	C:493,0:493	T:1,1774:1775	T:0,1721:1721	C:497,0:497
S1_3179002	A/G	1	3179002	A	G	G	A	1	3179002	A	G	A:493,0:493	G:3,2167:2170	G:1,2078:2079	A:497,0:497
S1_3179063	A/T	1	3179063	T	A	A	T	1	3179063	T	A	T:493,0:493	A:0,2295:2295	A:0,2209:2209	T:497,0:497
S1_3179074	A/G	1	3179074	G	A	A	G	1	3179074	G	A	G:493,0:493	A:1,2231:2232	A:0,2151:2151	G:497,0:497
S1_3179104	C/T	1	3179104	T	C	C	T	1	3179104	T	C	T:493,0:493	C:0,1977:1977	C:0,1620:1620	T:497,0:497
S1_3179110	A/G	1	3179110	A	G	G	A	1	3179110	A	G	A:493,0:493	G:0,1880:1880	G:0,1585:1585	A:497,0:497
S1_3179644	C/T	1	3179644	T	C	C	T	1	3179644	T	C	T:17,0:17	C:0,22:22	C:0,13:13	T:23,0:23
S1_3179662	C/G	1	3179662	G	C	C	G	1	3179662	G	C	G:19,0:19	C:0,14:14	C:0,12:12	G:23,0:23
S1_3179673	C/T	1	3179673	T	C	C	T	1	3179673	T	C	T:21,0:21	C:0,10:10	C:0,12:12	T:23,0:23
S1_3179686	A/T	1	3179686	A	T	T	A	1	3179686	A	T	A:12,0:12	T:0,11:11	T:0,11:11	A:18,0:18
S1_3179710	A/C	1	3179710	C	A	A	C	1	3179710	C	A	C:11,0:11	A:0,6:6	A:0,10:10	C:15,0:15
S1_3179903	G/T	1	3179903	G	T	T	G	1	3179903	G	T	G:18,0:18	T:0,7:7	T:0,6:6	G:24,0:24
S1_3179993	A/G	1	3179993	G	A	A	G	1	3179993	G	A	G:30,0:30	A:0,18:18	A:0,19:19	G:23,0:23
S1_3180009	C/T	1	3180009	C	T	T	C	1	3180009	C	T	C:28,0:28	T:0,13:13	T:0,22:22	C:24,0:24
S1_3180040	A/G	1	3180040	A	G	G	A	1	3180040	A	G	A:27,0:27	G:0,16:16	G:0,28:28	A:24,0:24
S1_3180110	A/C	1	3180110	A	C	C	A	1	3180110	A	C	A:22,0:22	C:0,11:11	C:0,14:14	A:27,0:27
S1_3180133	A/G	1	3180133	G	A	A	G	1	3180133	G	A	G:19,0:19	A:0,8:8	A:0,11:11	G:32,0:32
S1_3180212	A/C	1	3180212	A	A	M	A	1	3180212	A	C	A:28,0:28	A:8,0:8	AC:15,6:21	A:30,0:30
S1_3180231	G/T	1	3180231	G	T	T	G	1	3180231	G	T	G:30,0:30	T:0,12:12	T:0,22:22	G:36,0:36
S1_3180255	A/G	1	3180255	G	A	A	G	1	3180255	G	A	G:26,0:26	A:0,16:16	A:0,24:24	G:36,0:36
S1_3180263	A/G	1	3180263	G	A	A	G	1	3180263	G	A	G:26,0:26	A:0,16:16	A:0,21:21	G:39,0:39
S1_3180294	C/T	1	3180294	C	T	T	C	1	3180294	C	T	C:32,0:32	T:0,19:19	T:0,16:16	C:39,0:39
S1_3180300	A/G	1	3180300	A	G	G	A	1	3180300	A	G	A:33,0:33	G:0,21:21	G:0,14:14	A:39,0:39
S1_3180315	C/T	1	3180315	C	T	T	C	1	3180315	C	T	C:36,0:36	T:0,19:19	T:0,9:9	C:39,0:39
S1_3180336	C/T	1	3180336	T	C	C	T	1	3180336	T	C	T:40,0:40	C:0,16:16	C:0,21:21	T:39,0:39
S1_3180370	A/G	1	3180370	A	G	G	A	1	3180370	A	G	A:39,0:39	G:0,23:23	G:0,37:37	A:39,0:39
S1_3180386	A/G	1	3180386	A	G	G	A	1	3180386	A	G	A:39,0:39	G:0,23:23	G:0,38:38	A:39,0:39
S1_3180426	A/G	1	3180426	A	G	G	A	1	3180426	A	G	A:43,0:43	G:0,30:30	G:0,43:43	A:39,0:39
S1_3180427	A/G	1	3180427	G	A	A	G	1	3180427	G	A	G:43,0:43	A:0,30:30	A:0,43:43	G:39,0:39
S1_3180447	A/G	1	3180447	A	G	G	A	1	3180447	A	G	A:43,0:43	G:0,29:29	G:0,49:49	A:39,0:39
S1_3180453	C/T	1	3180453	C	T	T	C	1	3180453	C	T	C:43,0:43	T:0,28:28	T:0,42:42	C:39,0:39
S1_3180483	C/T	1	3180483	C	T	T	C	1	3180483	C	T	C:43,0:43	T:0,24:24	T:0,40:40	C:39,0:39
S1_3180510	C/T	1	3180510	C	T	T	C	1	3180510	C	T	C:40,0:40	T:0,19:19	T:0,38:38	C:39,0:39
S1_3180534	C/G	1	3180534	C	G	G	C	1	3180534	C	G	C:37,0:37	G:0,28:28	G:0,51:51	C:39,0:39
S1_3180554	C/T	1	3180554	C	T	T	C	1	3180554	C	T	C:37,0:37	T:0,32:32	T:0,56:56	C:39,0:39
S1_3180559	A/G	1	3180559	A	G	G	A	1	3180559	A	G	A:37,0:37	G:0,32:32	G:0,60:60	A:39,0:39
S1_3180594	A/G	1	3180594	A	G	G	A	1	3180594	A	G	A:37,0:37	G:0,34:34	G:0,59:59	A:39,0:39
S1_3180602	A/T	1	3180602	T	A	A	T	1	3180602	T	A	T:37,0:37	A:0,30:30	A:0,55:55	T:39,0:39
S1_3180677	A/G	1	3180677	A	G	G	A	1	3180677	A	G	A:40,0:40	G:0,16:16	G:0,29:29	A:39,0:39
S1_3180679	C/T	1	3180679	T	C	C	T	1	3180679	T	C	T:40,0:40	C:0,16:16	C:0,29:29	T:39,0:39
S1_3180682	C/T	1	3180682	C	T	T	C	1	3180682	C	T	C:40,0:40	T:0,16:16	T:0,31:31	C:39,0:39
S1_3180694	A/G	1	3180694	G	A	A	G	1	3180694	G	A	G:40,0:40	A:0,20:20	A:1,35:36	G:39,0:39
S1_3180703	A/G	1	3180703	G	A	A	G	1	3180703	G	A	G:40,0:40	A:0,21:21	A:0,41:41	G:39,0:39
S1_3180734	C/T	1	3180734	C	T	T	C	1	3180734	C	T	C:40,0:40	T:0,15:15	T:0,37:37	C:39,0:39
S1_3180760	A/G	1	3180760	A	G	G	A	1	3180760	A	G	A:36,0:36	G:0,15:15	G:0,42:42	A:39,0:39
S1_3180796	G/T	1	3180796	T	G	G	T	1	3180796	T	G	T:34,0:34	G:0,19:19	G:0,33:33	T:39,0:39
S1_3180825	A/T	1	3180825	A	T	T	A	1	3180825	A	T	A:34,0:34	T:0,20:20	T:0,29:29	A:39,0:39
S1_3180826	A/G	1	3180826	A	G	G	A	1	3180826	A	G	A:34,0:34	G:0,20:20	G:0,29:29	A:39,0:39
S1_3180840	A/G	1	3180840	A	G	G	A	1	3180840	A	G	A:32,0:32	G:0,17:17	G:0,23:23	A:41,0:41
S1_3180858	G/T	1	3180858	T	G	G	T	1	3180858	T	G	T:33,0:33	G:0,18:18	G:0,26:26	T:41,0:41
S1_3180875	A/G	1	3180875	G	A	A	G	1	3180875	G	A	G:33,0:33	A:0,16:16	A:0,28:28	G:41,0:41
S1_3180885	C/T	1	3180885	C	T	T	C	1	3180885	C	T	C:33,0:33	T:0,16:16	T:0,25:25	C:41,0:41
S1_3180887	C/T	1	3180887	C	T	T	C	1	3180887	C	T	C:33,0:33	T:0,16:16	T:0,25:25	C:41,0:41
S1_3180950	A/G	1	3180950	G	A	A	G	1	3180950	G	A	G:33,0:33	A:0,30:30	A:0,34:34	G:41,0:41
S1_3180958	G/T	1	3180958	T	G	G	T	1	3180958	T	G	T:33,0:33	G:0,32:32	G:0,35:35	T:41,0:41
S1_3180959	A/G	1	3180959	G	A	A	G	1	3180959	G	A	G:33,0:33	A:0,32:32	A:0,35:35	G:41,0:41
S1_3180991	A/G	1	3180991	A	G	G	A	1	3180991	A	G	A:33,0:33	G:1,32:33	G:0,43:43	A:41,0:41
S1_3181003	C/T	1	3181003	T	C	C	T	1	3181003	T	C	T:33,0:33	C:1,27:28	C:0,36:36	T:41,0:41
S1_3181016	G/T	1	3181016	G	T	T	G	1	3181016	G	T	G:33,0:33	T:1,21:22	T:0,32:32	G:41,0:41
S1_3181022	A/G	1	3181022	A	G	G	A	1	3181022	A	G	A:33,0:33	G:1,16:17	G:0,25:25	A:41,0:41
S1_3181032	A/G	1	3181032	A	G	G	A	1	3181032	A	G	A:33,0:33	G:1,15:16	G:0,21:21	A:41,0:41
S1_3181039	C/T	1	3181039	C	T	T	C	1	3181039	C	T	C:33,0:33	T:1,15:16	T:0,25:25	C:41,0:41
S1_3181041	C/T	1	3181041	C	T	T	C	1	3181041	C	T	C:33,0:33	T:1,15:16	T:0,25:25	C:41,0:41
S1_3181062	A/G	1	3181062	A	G	G	A	1	3181062	A	G	A:33,0:33	G:1,21:22	G:0,31:31	A:41,0:41
S1_3181079	C/T	1	3181079	C	T	T	C	1	3181079	C	T	C:33,0:33	T:0,23:23	T:0,35:35	C:41,0:41
S1_3181096	G/T	1	3181096	T	G	G	T	1	3181096	T	G	T:33,0:33	G:0,29:29	G:0,42:42	T:41,0:41
S1_3181105	A/G	1	3181105	A	G	G	A	1	3181105	A	G	A:33,0:33	G:1,35:36	G:0,50:50	A:41,0:41
S1_3181143	C/T	1	3181143	C	T	T	C	1	3181143	C	T	C:33,0:33	T:1,30:31	T:0,46:46	C:41,0:41
S1_3181150	A/G	1	3181150	G	A	A	G	1	3181150	G	A	G:32,0:32	A:1,29:30	A:0,47:47	G:41,0:41
S1_3181170	C/T	1	3181170	C	T	T	C	1	3181170	C	T	C:33,0:33	T:1,36:37	T:0,50:50	C:41,0:41
S1_3181182	A/G	1	3181182	A	G	G	A	1	3181182	A	G	A:33,0:33	G:1,36:37	G:0,47:47	A:41,0:41
S1_3181203	A/T	1	3181203	T	A	A	T	1	3181203	T	A	T:26,0:26	A:0,25:25	A:0,45:45	T:33,0:33
S1_3181251	G/T	1	3181251	T	G	G	T	1	3181251	T	G	T:20,0:20	G:0,13:13	G:0,23:23	T:37,0:37
S1_3181270	A/G	1	3181270	A	G	G	A	1	3181270	A	G	A:19,0:19	G:0,13:13	G:0,26:26	A:35,0:35
S1_3181316	C/T	1	3181316	C	T	T	C	1	3181316	C	T	C:25,0:25	T:0,7:7	T:0,19:19	C:38,0:38
S1_3181329	A/G	1	3181329	A	G	G	A	1	3181329	A	G	A:21,0:21	G:0,8:8	G:0,22:22	A:38,0:38
S1_3181377	C/T	1	3181377	T	C	C	T	1	3181377	T	C	T:36,0:36	C:0,6:6	C:0,16:16	T:38,0:38
S1_3181397	C/T	1	3181397	C	T	T	C	1	3181397	C	T	C:33,0:33	T:0,7:7	T:0,18:18	C:38,0:38
S1_3181444	A/G	1	3181444	G	A	A	G	1	3181444	G	A	G:42,0:42	A:0,10:10	A:0,16:16	G:38,0:38
S1_3181465	G/T	1	3181465	G	T	T	G	1	3181465	G	T	G:38,0:38	T:0,11:11	T:0,17:17	G:38,0:38
S1_3181719	C/T	1	3181719	C	T	T	C	1	3181719	C	T	C:27,0:27	T:0,14:14	T:0,10:10	C:28,0:28
S1_3181784	C/T	1	3181784	T	C	C	T	1	3181784	T	C	T:20,0:20	C:0,11:11	C:0,20:20	T:35,0:35
S1_3181885	A/G	1	3181885	A	G	G	A	1	3181885	A	G	A:26,0:26	G:0,22:22	G:0,35:35	A:31,0:31
S1_3181929	A/G	1	3181929	G	A	A	G	1	3181929	G	A	G:22,0:22	A:0,21:21	A:0,41:41	G:32,0:32
S1_3181943	C/T	1	3181943	T	C	C	T	1	3181943	T	C	T:22,0:22	C:0,24:24	C:0,33:33	T:32,0:32
S1_3181970	C/T	1	3181970	C	T	T	C	1	3181970	C	T	C:33,0:33	T:0,19:19	T:0,28:28	C:40,0:40
S1_3181979	A/G	1	3181979	A	G	G	A	1	3181979	A	G	A:33,0:33	G:0,19:19	G:0,25:25	A:40,0:40
S1_3181985	A/G	1	3181985	G	A	A	G	1	3181985	G	A	G:33,0:33	A:0,18:18	A:0,28:28	G:40,0:40
S1_3181994	C/T	1	3181994	C	T	T	C	1	3181994	C	T	C:37,0:37	T:0,17:17	T:0,27:27	C:40,0:40
S1_3182012	A/G	1	3182012	A	G	G	A	1	3182012	A	G	A:36,0:36	G:0,16:16	G:0,30:30	A:40,0:40
S1_3182013	A/G	1	3182013	A	G	G	A	1	3182013	A	G	A:36,0:36	G:0,16:16	G:0,30:30	A:40,0:40
S1_3182031	A/G	1	3182031	G	A	A	G	1	3182031	G	A	G:36,0:36	A:0,17:17	A:0,35:35	G:40,0:40
S1_3182070	A/G	1	3182070	G	A	A	G	1	3182070	G	A	G:32,0:32	A:0,18:18	A:0,32:32	G:40,0:40
S1_3182086	A/G	1	3182086	G	A	A	G	1	3182086	G	A	G:32,0:32	A:0,17:17	A:0,35:35	G:40,0:40
S1_3182096	A/G	1	3182096	G	A	A	G	1	3182096	G	A	G:36,0:36	A:0,19:19	A:0,37:37	G:40,0:40
S1_3182108	C/T	1	3182108	T	C	C	T	1	3182108	T	C	T:36,0:36	C:0,20:20	C:0,36:36	T:40,0:40
S1_3182120	G/T	1	3182120	G	T	T	G	1	3182120	G	T	G:36,0:36	T:0,17:17	T:0,35:35	G:40,0:40
S1_3182198	A/T	1	3182198	T	A	A	T	1	3182198	T	A	T:20,0:20	A:0,12:12	A:0,22:22	T:17,0:17
S1_3182214	A/G	1	3182214	A	G	G	A	1	3182214	A	G	A:16,0:16	G:0,10:10	G:0,19:19	A:18,0:18
S1_3182271	A/T	1	3182271	T	A	A	T	1	3182271	T	A	T:10,0:10	A:0,5:5	A:0,9:9	T:31,0:31
S1_3182282	A/T	1	3182282	T	A	A	T	1	3182282	T	A	T:12,0:12	A:0,7:7	A:0,7:7	T:30,0:30
S1_3182383	A/G	1	3182383	A	G	G	A	1	3182383	A	G	A:9,0:9	G:0,5:5	G:0,14:14	A:18,0:18
S1_3182402	C/T	1	3182402	T	C	C	T	1	3182402	T	C	T:9,0:9	C:0,7:7	C:0,9:9	T:23,0:23
S1_3182422	C/T	1	3182422	T	C	C	T	1	3182422	T	C	T:13,0:13	C:0,9:9	C:0,9:9	T:22,0:22
S1_3182434	C/T	1	3182434	C	T	T	C	1	3182434	C	T	C:13,0:13	T:0,8:8	T:0,7:7	C:22,0:22
S1_3182443	C/T	1	3182443	T	C	C	T	1	3182443	T	C	T:14,0:14	C:0,9:9	C:0,8:8	T:22,0:22
S1_3182446	C/T	1	3182446	C	T	T	C	1	3182446	C	T	C:15,0:15	T:0,9:9	T:0,9:9	C:22,0:22
S1_3182498	A/G	1	3182498	G	A	A	G	1	3182498	G	A	G:24,0:24	A:0,13:13	A:0,15:15	G:23,0:23
S1_3182526	A/C	1	3182526	A	C	C	A	1	3182526	A	C	A:25,0:25	C:0,11:11	C:0,17:17	A:23,0:23
S1_3182528	C/T	1	3182528	T	C	C	T	1	3182528	T	C	T:25,0:25	C:0,11:11	C:0,17:17	T:23,0:23
S1_3182551	A/G	1	3182551	A	G	G	A	1	3182551	A	G	A:19,0:19	G:0,12:12	G:0,23:23	A:26,0:26
S1_3182574	C/T	1	3182574	C	T	T	C	1	3182574	C	T	C:20,0:20	T:0,10:10	T:0,19:19	C:26,0:26
S1_3182584	A/G	1	3182584	G	A	A	G	1	3182584	G	A	G:20,0:20	A:0,7:7	A:0,18:18	G:26,0:26
S1_3182590	G/T	1	3182590	T	G	G	T	1	3182590	T	G	T:23,0:23	G:0,5:5	G:0,17:17	T:27,0:27
S1_3182607	C/T	1	3182607	T	C	C	T	1	3182607	T	C	T:21,0:21	C:0,8:8	C:0,24:24	T:24,0:24
S1_3182623	C/T	1	3182623	C	T	T	C	1	3182623	C	T	C:16,0:16	T:0,6:6	T:0,23:23	C:24,0:24
S1_3182624	C/T	1	3182624	T	C	C	T	1	3182624	T	C	T:15,0:15	C:0,6:6	C:0,23:23	T:24,0:24
S1_3182644	A/G	1	3182644	G	A	A	G	1	3182644	G	A	G:18,0:18	A:0,11:11	A:0,26:26	G:20,0:20
S1_3182655	C/T	1	3182655	T	C	C	T	1	3182655	T	C	T:19,0:19	C:0,11:11	C:0,27:27	T:27,0:27
S1_3182656	A/G	1	3182656	G	A	A	G	1	3182656	G	A	G:19,0:19	A:0,11:11	A:0,27:27	G:25,0:25
S1_3182697	A/T	1	3182697	T	A	A	T	1	3182697	T	A	T:22,0:22	A:0,6:6	A:0,16:16	T:26,0:26
S1_3183407	C/T	1	3183407	T	C	C	T	1	3183407	T	C	T:40,0:40	C:0,8:8	C:0,19:19	T:40,0:40
S1_3183419	A/G	1	3183419	G	A	A	G	1	3183419	G	A	G:40,0:40	A:0,11:11	A:0,23:23	G:40,0:40
S1_3183449	C/T	1	3183449	T	C	C	T	1	3183449	T	C	T:40,0:40	C:0,16:16	C:0,17:17	T:40,0:40
S1_3183456	A/G	1	3183456	A	G	G	A	1	3183456	A	G	A:40,0:40	G:0,15:15	G:0,16:16	A:40,0:40
S1_3183460	C/G	1	3183460	G	C	C	G	1	3183460	G	C	G:40,0:40	C:0,18:18	C:0,21:21	G:40,0:40
S1_3183475	C/T	1	3183475	T	C	C	T	1	3183475	T	C	T:40,0:40	C:0,24:24	C:0,25:25	T:40,0:40
S1_3183487	A/G	1	3183487	A	G	G	A	1	3183487	A	G	A:36,0:36	G:0,20:20	G:0,24:24	A:40,0:40
S1_3183488	C/T	1	3183488	C	T	T	C	1	3183488	C	T	C:36,0:36	T:0,20:20	T:0,24:24	C:40,0:40
S1_3183508	A/G	1	3183508	G	A	A	G	1	3183508	G	A	G:31,0:31	A:0,22:22	A:0,32:32	G:30,0:30
S1_3183558	C/T	1	3183558	C	T	T	C	1	3183558	C	T	C:31,0:31	T:0,24:24	T:0,39:39	C:35,0:35
S1_3183575	G/T	1	3183575	T	G	G	T	1	3183575	T	G	T:34,0:34	G:0,23:23	G:0,34:34	T:38,0:38
S1_3183583	A/G	1	3183583	G	A	A	G	1	3183583	G	A	G:34,0:34	A:0,24:24	A:0,36:36	G:38,0:38
S1_3183588	C/G	1	3183588	C	G	G	C	1	3183588	C	G	C:34,0:34	G:0,25:25	G:0,36:36	C:38,0:38
S1_3183641	A/C	1	3183641	C	A	A	C	1	3183641	C	A	C:34,0:34	A:0,18:18	A:0,30:30	C:38,0:38
S1_3183700	A/C	1	3183700	A	C	C	A	1	3183700	A	C	A:32,0:32	C:0,8:8	C:0,21:21	A:38,0:38
S1_3183773	C/G	1	3183773	G	C	C	G	1	3183773	G	C	G:35,0:35	C:0,14:14	C:0,35:35	G:38,0:38
S1_3183798	A/C	1	3183798	C	A	A	C	1	3183798	C	A	C:34,0:34	A:0,16:16	A:0,32:32	C:38,0:38
S1_3183845	C/T	1	3183845	C	T	T	C	1	3183845	C	T	C:28,0:28	T:0,12:12	T:0,34:34	C:38,0:38
S1_3183872	A/G	1	3183872	G	A	A	G	1	3183872	G	A	G:29,0:29	A:0,11:11	A:0,26:26	G:38,0:38
S1_3183917	C/T	1	3183917	T	C	C	T	1	3183917	T	C	T:33,0:33	C:0,17:17	C:0,16:16	T:30,0:30
S1_3183931	C/T	1	3183931	T	C	C	T	1	3183931	T	C	T:35,0:35	C:0,22:22	C:0,17:17	T:29,0:29
S1_3183964	C/T	1	3183964	T	C	C	T	1	3183964	T	C	T:33,0:33	C:0,22:22	C:0,22:22	T:29,0:29
S1_3184001	C/T	1	3184001	T	C	C	T	1	3184001	T	C	T:37,0:37	C:0,23:23	C:0,24:24	T:33,0:33
S1_3184041	C/T	1	3184041	T	C	C	T	1	3184041	T	C	T:36,0:36	C:0,14:14	C:0,12:12	T:35,0:35
S1_3184043	A/G	1	3184043	G	A	A	G	1	3184043	G	A	G:35,0:35	A:0,14:14	A:0,12:12	G:35,0:35
S1_3184057	C/T	1	3184057	C	T	T	C	1	3184057	C	T	C:35,0:35	T:0,12:12	T:0,10:10	C:39,0:39
S1_3184121	C/T	1	3184121	T	C	C	T	1	3184121	T	C	T:33,0:33	C:0,9:9	C:0,15:15	T:36,0:36
S1_3184173	A/T	1	3184173	T	A	A	T	1	3184173	T	A	T:26,0:26	A:0,13:13	A:0,22:22	T:34,0:34
S1_3184180	A/C	1	3184180	A	C	C	A	1	3184180	A	C	A:25,0:25	C:0,12:12	C:0,19:19	A:34,0:34
S1_3184194	G/T	1	3184194	G	T	T	G	1	3184194	G	T	G:28,0:28	T:0,14:14	T:0,20:20	G:36,0:36
S1_3184224	C/T	1	3184224	T	C	C	T	1	3184224	T	C	T:22,0:22	C:0,13:13	C:0,19:19	T:22,0:22
S1_3184322	A/T	1	3184322	A	T	T	A	1	3184322	A	T	A:25,0:25	T:0,24:24	T:0,27:27	A:35,0:35
S1_3184334	C/G	1	3184334	G	C	C	G	1	3184334	G	C	G:26,0:26	C:0,22:22	C:0,28:28	G:35,0:35
S1_3184372	G/T	1	3184372	G	T	T	G	1	3184372	G	T	G:32,0:32	T:0,32:32	T:0,41:41	G:35,0:35
S1_3184377	C/G	1	3184377	G	C	C	G	1	3184377	G	C	G:32,0:32	C:0,31:31	C:0,35:35	G:35,0:35
S1_3184392	C/T	1	3184392	C	T	T	C	1	3184392	C	T	C:33,0:33	T:0,25:25	T:0,28:28	C:35,0:35
S1_3184395	A/T	1	3184395	T	A	A	T	1	3184395	T	A	T:33,0:33	A:0,25:25	A:0,28:28	T:35,0:35
S1_3184418	A/G	1	3184418	G	A	A	G	1	3184418	G	A	G:37,0:37	A:0,25:25	A:0,35:35	G:37,0:37
S1_3184464	A/T	1	3184464	T	A	A	T	1	3184464	T	A	T:42,0:42	A:1,79:80	A:0,111:111	T:37,0:37
S1_3184551	A/C	1	3184551	A	C	C	A	1	3184551	A	C	A:35,0:35	C:0,30:30	C:0,38:38	A:37,0:37
S1_3184554	G/T	1	3184554	T	G	G	T	1	3184554	T	G	T:35,0:35	G:0,30:30	G:0,41:41	T:37,0:37
S1_3184583	G/T	1	3184583	G	T	T	G	1	3184583	G	T	G:35,0:35	T:0,35:35	T:0,40:40	G:37,0:37
S1_3184714	C/T	1	3184714	T	C	C	T	1	3184714	T	C	T:635,0:635	C:0,1184:1184	C:0,1226:1226	T:692,0:692
S1_3184836	A/T	1	3184836	A	T	T	A	1	3184836	A	T	A:647,0:647	T:2,1031:1033	T:0,1110:1110	A:38,0:38
S1_3184871	A/C	1	3184871	C	A	A	C	1	3184871	C	A	C:27,0:27	A:0,1037:1037	A:1,1024:1025	C:38,0:38
S1_3184940	C/T	1	3184940	T	C	C	T	1	3184940	T	C	T:56,0:56	C:5,1919:1924	C:4,1867:1871	T:53,0:53
S1_3184952	A/G	1	3184952	G	A	A	G	1	3184952	G	A	G:56,0:56	A:4,1948:1952	A:2,1904:1906	G:53,0:53
S1_3184994	A/G	1	3184994	G	A	A	G	1	3184994	G	A	G:8,0:8	A:0,39:39	A:0,57:57	G:9,0:9
S1_3185413	A/T	1	3185413	A	T	T	A	1	3185413	A	T	A:13,0:13	T:0,16:16	T:0,9:9	A:18,0:18
S1_3185414	A/T	1	3185414	A	T	T	A	1	3185414	A	T	A:16,0:16	T:0,16:16	T:0,9:9	A:18,0:18
S1_3185449	C/T	1	3185449	C	T	T	C	1	3185449	C	T	C:19,0:19	T:0,23:23	T:0,12:12	C:21,0:21
S1_3185497	C/T	1	3185497	C	T	T	C	1	3185497	C	T	C:497,0:497	T:1,882:883	T:0,900:900	C:480,0:480
S1_3185718	C/T	1	3185718	C	T	T	C	1	3185718	C	T	C:37,0:37	T:0,47:47	T:1,65:66	C:36,0:36
S1_3185747	A/G	1	3185747	G	A	A	G	1	3185747	G	A	G:37,0:37	A:0,42:42	A:0,76:76	G:36,0:36
S1_3185898	C/T	1	3185898	T	C	C	T	1	3185898	T	C	T:26,0:26	C:0,30:30	C:0,40:40	T:49,0:49
S1_3185906	C/T	1	3185906	C	T	T	C	1	3185906	T	C	C:0,26:26	T:34,0:34	T:42,0:42	C:0,40:40
S1_3185935	A/G	1	3185935	G	A	A	G	1	3185935	G	A	G:28,0:28	A:0,29:29	A:0,49:49	G:57,0:57
S1_3186044	G/T	1	3186044	T	G	G	T	1	3186044	T	G	T:40,0:40	G:0,36:36	G:0,44:44	T:36,0:36
S1_3186068	A/T	1	3186068	T	A	A	T	1	3186068	T	A	T:40,0:40	A:0,32:32	A:0,40:40	T:36,0:36
S1_3186122	G/T	1	3186122	G	T	T	G	1	3186122	G	T	G:40,0:40	T:0,39:39	T:0,37:37	G:36,0:36
S1_3186149	A/T	1	3186149	A	T	T	A	1	3186149	A	T	A:40,0:40	T:0,30:30	T:0,24:24	A:36,0:36
S1_3186162	A/G	1	3186162	G	A	A	G	1	3186162	G	A	G:40,0:40	A:0,26:26	A:0,20:20	G:36,0:36
S1_3186442	C/T	1	3186442	T	C	C	T	1	3186442	T	C	T:40,0:40	C:0,49:49	C:0,45:45	T:36,0:36
S1_3186450	C/T	1	3186450	C	T	T	C	1	3186450	C	T	C:40,0:40	T:0,60:60	T:0,51:51	C:36,0:36
S1_3186486	A/T	1	3186486	T	A	A	T	1	3186486	T	A	T:40,0:40	A:0,55:55	A:0,43:43	T:36,0:36
S1_3186528	A/G	1	3186528	A	G	G	A	1	3186528	A	G	A:40,0:40	G:0,56:56	G:0,53:53	A:36,0:36
S1_3186738	A/C	1	3186738	C	A	A	C	1	3186738	C	A	C:50,0:50	A:0,49:49	A:0,52:52	C:52,0:52
S1_3186764	G/T	1	3186764	G	T	T	G	1	3186764	G	T	G:50,0:50	T:0,54:54	T:0,57:57	G:52,0:52
S1_3186792	C/T	1	3186792	C	T	T	C	1	3186792	C	T	C:50,0:50	T:0,66:66	T:0,66:66	C:52,0:52
S1_3186802	G/T	1	3186802	G	T	T	G	1	3186802	G	T	G:50,0:50	T:0,69:69	T:0,64:64	G:52,0:52
S1_3186813	C/T	1	3186813	T	C	C	T	1	3186813	T	C	T:50,0:50	C:0,59:59	C:0,58:58	T:52,0:52
S1_3186869	C/T	1	3186869	C	T	T	C	1	3186869	C	T	C:50,0:50	T:0,34:34	T:0,33:33	C:52,0:52
S1_3187117	C/T	1	3187117	T	C	C	T	1	3187117	C	T	T:5,836:841	C:1542,0:1542	C:1531,0:1531	T:2,1016:1018
S1_3187119	A/G	1	3187119	G	A	A	G	1	3187119	A	G	G:3,838:841	A:1542,0:1542	A:1531,0:1531	G:0,1018:1018
S1_3187162	C/T	1	3187162	C	T	T	C	1	3187162	T	C	C:5,800:805	T:1542,0:1542	T:1531,0:1531	C:2,947:949
S1_3187226	C/G	1	3187226	C	G	G	C	1	3187226	C	G	C:191,0:191	G:3,1455:1458	G:3,1437:1442	C:262,0:262
S1_3187301	C/G	1	3187301	G	C	C	G	1	3187301	G	C	G:191,0:191	C:1,548:549	C:2,580:582	G:262,0:262
S1_3188579	A/T	1	3188579	T	A	A	T	1	3188579	A	T	T:0,19:19	A:6,0:6	A:25,0:25	T:0,17:17
S1_3188681	C/G	1	3188681	G	C	C	G	1	3188681	G	C	G:90,0:90	C:0,87:87	C:0,109:109	G:65,0:65
S1_3188766	C/T	1	3188766	C	T	T	C	1	3188766	C	T	C:207,0:207	T:0,140:140	T:0,178:178	C:167,0:167
S1_3188803	C/T	1	3188803	C	T	T	C	1	3188803	C	T	C:156,0:156	T:0,191:191	T:0,229:229	C:123,0:123
S1_3189151	A/G	1	3189151	A	G	G	A	1	3189151	G	A	A:1,173:174	G:51,0:51	G:72,0:72	A:0,116:116
S1_3189592	A/G	1	3189592	G	A	A	G	1	3189592	G	A	G:61,0:61	A:0,69:69	A:0,68:68	G:70,0:70
S1_3189778	C/G	1	3189778	C	G	G	C	1	3189778	G	C	C:0,122:122	G:57,0:57	G:54,0:54	C:0,66:66
S1_3189859	A/G	1	3189859	A	G	G	A	1	3189859	G	A	A:0,137:137	G:51,0:51	G:52,0:52	A:2,100:102
S1_3189972	C/G	1	3189972	C	G	G	C	1	3189972	C	G	C:84,0:84	G:0,29:29	G:1,32:33	C:46,0:46
S1_3189976	G/T	1	3189976	T	G	G	T	1	3189976	G	T	T:0,102:102	G:33,0:33	G:36,0:36	T:0,61:61
S1_3189977	C/T	1	3189977	T	C	C	T	1	3189977	C	T	T:0,102:102	C:33,0:33	C:36,0:36	T:0,61:61
S1_3189979	C/G	1	3189979	C	G	G	C	1	3189979	C	G	C:108,0:108	G:0,29:29	G:0,31:31	C:56,0:56
S1_3189994	A/G	1	3189994	A	G	G	A	1	3189994	G	A	A:0,100:100	G:33,0:33	G:33,0:33	A:0,60:60
S1_3190006	A/G	1	3190006	G	A	A	G	1	3190006	A	G	G:0,94:94	A:35,0:35	A:38,0:38	G:0,60:60
S1_3190010	A/T	1	3190010	A	T	T	A	1	3190010	T	A	A:0,90:90	T:35,0:35	T:38,0:38	A:0,59:59
S1_3190014	C/T	1	3190014	C	T	T	C	1	3190014	T	C	C:0,85:85	T:39,0:39	T:38,0:38	C:0,56:56
S1_3190075	C/G	1	3190075	C	G	G	C	1	3190075	C	G	C:68,0:68	G:0,90:90	G:0,89:89	C:50,0:50
S1_3190078	A/C	1	3190078	A	C	C	A	1	3190078	C	A	A:0,108:108	C:88,0:88	C:88,0:88	A:0,71:71
S1_3190108	C/G	1	3190108	C	G	G	C	1	3190108	C	G	C:109,0:109	G:0,102:102	G:0,94:94	C:69,0:69
S1_3190173	A/G	1	3190173	G	A	A	G	1	3190173	A	G	G:0,121:121	A:82,0:82	A:74,0:74	G:0,86:86
S1_3190363	C/T	1	3190363	T	C	C	T	1	3190363	C	T	T:0,121:121	C:41,0:41	C:43,0:43	T:0,92:92
S1_3193038	A/T	1	3193038	T	A	A	T	1	3193038	T	A	T:24,0:24	A:0,21:21	A:0,20:20	T:12,0:12
S1_3193120	C/G	1	3193120	C	G	G	C	1	3193120	C	G	C:24,0:24	G:0,22:22	G:0,24:24	C:12,0:12
S1_3193185	A/G	1	3193185	G	A	A	G	1	3193185	G	A	G:27,0:27	A:0,6:6	A:0,8:8	G:17,0:17
S1_3193365	C/T	1	3193365	C	T	T	C	1	3193365	T	C	C:0,22:22	T:20,0:20	T:21,0:21	C:0,23:23
S1_3193682	C/T	1	3193682	T	C	C	T	1	3193682	C	T	T:2,1173:1175	C:46,0:46	C:53,0:53	T:1,1183:1184
S1_3193731	C/T	1	3193731	T	C	C	T	1	3193731	T	C	T:35,0:35	C:0,31:31	C:0,50:50	T:22,0:22
S1_3193836	A/G	1	3193836	G	A	A	G	1	3193836	G	A	G:190,0:190	A:0,502:502	A:0,647:647	G:33,0:33
S1_3193864	C/T	1	3193864	C	T	T	C	1	3193864	C	T	C:190,0:190	T:0,342:342	T:0,488:488	C:33,0:33
S1_3193877	A/G	1	3193877	G	A	A	G	1	3193877	G	A	G:190,0:190	A:0,319:319	A:1,425:426	G:33,0:33
S1_3262526	C/G	1	3262526	C	G	G	C	1	3262526	G	C	C:0,31:31	G:30,0:30	G:32,0:32	C:0,31:31
S1_3263185	C/T	1	3263185	C	T	T	C	1	3263185	C	T	C:42,0:42	T:0,139:139	T:0,176:176	C:34,0:34
S1_3263529	A/C	1	3263529	C	A	A	C	1	3263529	C	A	C:42,0:42	A:0,86:86	A:0,98:98	C:34,0:34
S1_3263798	A/G	1	3263798	G	A	A	G	1	3263798	G	A	G:42,0:42	A:0,171:171	A:0,165:165	G:34,0:34
S1_3263978	G/T	1	3263978	G	T	T	G	1	3263978	G	T	G:33,0:33	T:0,50:50	T:1,41:42	G:33,0:33
S1_3264038	A/C	1	3264038	A	C	C	A	1	3264038	C	A	A:0,9:9	C:23,0:23	C:16,0:16	A:0,11:11
S1_3264138	A/C	1	3264138	A	C	C	A	1	3264138	A	C	A:8,0:8	C:0,16:16	C:0,15:15	A:9,0:9
S1_3264246	A/G	1	3264246	G	A	A	G	1	3264246	G	A	G:9,0:9	A:0,25:25	A:0,31:31	G:12,0:12
S1_3267607	A/G	1	3267607	G	A	A	G	1	3267607	G	A	G:93,0:93	A:1,106:107	A:0,196:196	G:103,0:103
S1_3267742	A/G	1	3267742	G	A	A	G	1	3267742	G	A	G:93,0:93	A:0,132:132	A:1,207:208	G:103,0:103
S1_3267931	C/T	1	3267931	C	T	T	C	1	3267931	C	T	C:142,0:142	T:0,127:127	T:0,214:214	C:130,0:130
S1_3268060	G/T	1	3268060	G	T	T	G	1	3268060	G	T	G:142,0:142	T:0,156:156	T:0,271:271	G:130,0:130
S1_3271945	A/G	1	3271945	A	G	G	A	1	3271945	A	G	A:34,0:34	G:0,182:182	G:1,216:217	A:37,0:37
S1_3272059	A/G	1	3272059	A	G	G	A	1	3272059	A	G	A:34,0:34	G:0,217:217	G:1,238:239	A:37,0:37
S1_3272221	A/G	1	3272221	G	A	A	G	1	3272221	A	G	G:0,483:483	A:223,0:223	A:251,0:251	G:1,516:517
S1_3272263	C/T	1	3272263	T	C	C	T	1	3272263	T	C	T:568,0:568	C:0,761:761	C:0,786:788	T:631,0:631
S1_3272266	A/G	1	3272266	A	G	G	A	1	3272266	G	A	A:0,546:546	G:796,0:796	G:837,0:837	A:1,592:593
S1_3272289	A/G	1	3272289	A	G	G	A	1	3272289	A	G	A:476,0:476	G:0,846:846	G:0,916:916	A:475,0:475
S1_3272300	A/G	1	3272300	G	A	A	G	1	3272300	G	A	G:476,0:476	A:0,812:812	A:0,888:888	G:475,0:475
S1_3272344	C/G	1	3272344	C	G	G	C	1	3272344	C	G	C:110,0:110	G:0,167:167	G:1,207:208	C:108,0:108
S1_3272348	C/G	1	3272348	G	C	C	G	1	3272348	G	C	G:110,0:110	C:0,190:190	C:0,241:241	G:108,0:108
S1_3272364	C/G	1	3272364	C	G	G	C	1	3272364	C	G	C:110,0:110	G:0,143:143	G:0,173:173	C:108,0:108
S1_3273433	C/T	1	3273433	T	C	C	T	1	3273433	T	C	T:35,0:35	C:0,89:89	C:2,56:58	T:35,0:35
S1_3273489	C/T	1	3273489	C	T	T	C	1	3273489	C	T	C:35,0:35	T:0,93:93	T:3,58:61	C:34,0:34
S1_3273734	A/G	1	3273734	A	G	G	A	1	3273734	G	A	A:0,77:77	G:57,0:57	G:43,0:43	A:0,38:38
S1_3273773	C/T	1	3273773	C	T	T	C	1	3273773	C	T	C:39,0:39	T:0,64:64	T:0,48:48	C:35,0:35
S1_3273800	A/C	1	3273800	C	A	A	C	1	3273800	C	A	C:39,0:39	A:0,53:53	A:0,41:41	C:20,0:20
S1_3273854	C/T	1	3273854	T	C	C	T	1	3273854	T	C	T:39,0:39	C:0,51:51	C:0,31:31	T:16,0:16
S1_3273887	C/T	1	3273887	C	T	T	C	1	3273887	C	T	C:39,0:39	T:0,37:37	T:0,36:36	C:20,0:20
S1_3273989	G/T	1	3273989	T	G	G	T	1	3273989	T	G	T:27,0:27	G:0,27:27	G:0,27:27	T:12,0:12
S1_3274012	C/G	1	3274012	G	C	C	G	1	3274012	G	C	G:34,0:34	C:0,27:27	C:0,31:31	G:16,0:16
S1_3274067	A/C	1	3274067	C	A	A	C	1	3274067	C	A	C:38,0:38	A:0,30:30	A:0,34:34	C:17,0:17
S1_3274165	C/T	1	3274165	C	T	T	C	1	3274165	T	C	C:0,36:36	T:35,0:35	T:29,0:29	C:0,9:9
S1_3274646	C/T	1	3274646	C	T	T	C	1	3274646	T	C	C:0,21:21	T:7,0:7	T:11,0:11	C:0,21:21
S1_3274796	C/G	1	3274796	G	C	C	G	1	3274796	C	G	G:0,253:253	C:159,0:159	C:154,0:154	G:0,279:279
S1_3274801	C/T	1	3274801	C	T	T	C	1	3274801	T	C	C:0,265:265	T:159,0:159	T:154,0:154	C:0,295:295
S1_3274806	A/G	1	3274806	G	A	A	G	1	3274806	A	G	G:0,285:285	A:159,0:159	A:154,0:154	G:0,302:302
S1_3275427	C/T	1	3275427	T	C	C	T	1	3275427	C	T	T:0,73:73	C:70,0:70	C:69,0:69	T:0,78:78
S1_3275445	C/G	1	3275445	G	C	C	G	1	3275445	C	G	G:0,72:72	C:70,0:70	C:69,0:69	G:0,73:73
S1_3275485	G/T	1	3275485	G	T	T	G	1	3275485	T	G	G:0,81:81	T:68,0:68	T:78,0:78	G:0,76:78
S1_3275553	C/T	1	3275553	C	T	T	C	1	3275553	T	C	C:0,856:856	T:653,0:653	T:607,0:607	C:0,820:820
S1_3275554	A/G	1	3275554	A	G	G	A	1	3275554	G	A	A:0,856:856	G:653,0:653	G:607,0:607	A:0,820:820
S1_3275559	A/G	1	3275559	A	G	G	A	1	3275559	G	A	A:1,914:915	G:653,0:653	G:607,0:607	A:0,877:877
S1_3275563	C/T	1	3275563	C	T	T	C	1	3275563	T	C	C:1,898:899	T:653,0:653	T:607,0:607	C:0,856:858
S1_3275722	C/T	1	3275722	T	C	C	T	1	3275722	C	T	T:0,713:713	C:653,0:653	C:607,0:607	T:0,682:682
S1_3275770	A/G	1	3275770	A	G	G	A	1	3275770	A	G	A:496,0:496	G:0,729:729	G:1,655:656	A:556,0:556
S1_3275900	C/T	1	3275900	C	T	T	C	1	3275900	C	T	C:496,0:496	T:0,863:863	T:0,788:788	C:556,0:556
S1_3276003	C/T	1	3276003	T	C	C	T	1	3276003	T	C	T:496,0:496	C:0,546:546	C:0,545:545	T:556,0:556
S1_3276040	A/C	1	3276040	A	C	C	A	1	3276040	C	A	A:2,502:504	C:443,0:443	C:484,0:484	A:1,558:559
S1_3276417	A/T	1	3276417	A	T	T	A	1	3276417	A	T	A:394,0:394	T:0,491:491	T:3,454:457	A:392,0:392
S1_3276814	A/G	1	3276814	G	A	A	G	1	3276814	G	A	G:394,0:394	A:5,530:535	A:0,589:589	G:392,0:392
S1_3277137	A/T	1	3277137	A	T	T	A	1	3277137	A	T	A:394,0:394	T:0,393:393	T:0,475:475	A:392,0:392
S1_3277191	A/G	1	3277191	G	A	A	G	1	3277191	A	G	G:0,509:509	A:361,0:361	A:447,0:447	G:0,490:490
S1_3277198	C/T	1	3277198	C	T	T	C	1	3277198	T	C	C:2,488:490	T:361,0:361	T:447,0:447	C:0,480:480
S1_3277233	G/T	1	3277233	G	T	T	G	1	3277233	T	G	G:0,512:512	T:361,0:361	T:447,0:447	G:0,503:503
S1_3277291	A/G	1	3277291	G	A	A	G	1	3277291	A	G	G:1,519:520	A:361,0:361	A:447,0:447	G:0,516:516
S1_3277608	C/T	1	3277608	C	T	T	C	1	3277608	C	T	C:421,0:421	T:1,539:542	T:1,528:529	C:409,0:409
S1_3277713	G/T	1	3277713	T	G	G	T	1	3277713	T	G	T:6,0:6	G:0,151:151	G:1,215:216	T:8,0:8
S1_3277803	A/G	1	3277803	A	G	G	A	1	3277803	G	A	A:0,22:22	G:13,0:13	G:5,0:5	A:0,19:19
S1_3277814	G/T	1	3277814	G	T	T	G	1	3277814	G	T	G:24,0:24	T:0,13:13	T:0,6:6	G:20,0:20
S1_3277821	C/G	1	3277821	C	G	G	C	1	3277821	G	C	C:0,24:24	G:13,0:13	G:7,0:7	C:0,19:19
S1_3277968	A/T	1	3277968	A	T	T	A	1	3277968	T	A	A:0,26:26	T:9,0:9	T:6,0:6	A:0,20:20
S1_3278113	G/T	1	3278113	T	G	G	T	1	3278113	T	G	T:18,0:18	G:0,8:8	G:0,12:12	T:16,0:16
S1_3278165	A/T	1	3278165	T	A	A	T	1	3278165	T	A	T:12,0:12	A:0,14:14	A:0,12:12	T:19,0:19
S1_3278227	A/G	1	3278227	G	A	A	G	1	3278227	G	A	G:16,0:16	A:0,6:6	A:0,16:16	G:20,0:20
S1_3278244	C/T	1	3278244	T	C	C	T	1	3278244	T	C	T:14,0:14	C:0,6:6	C:0,15:15	T:21,0:21
S1_3278449	A/C	1	3278449	C	A	A	C	1	3278449	C	A	C:434,0:434	A:0,662:662	A:1,629:630	C:431,0:431
S1_3278470	A/G	1	3278470	G	A	A	G	1	3278470	A	G	G:0,667:667	A:672,0:672	A:621,0:621	G:0,651:651
S1_3278477	C/T	1	3278477	C	T	T	C	1	3278477	C	T	C:674,0:674	T:0,673:673	T:0,610:610	C:663,0:663
S1_3278483	A/G	1	3278483	G	A	A	G	1	3278483	G	A	G:48,0:48	A:0,610:610	A:0,552:552	G:58,0:58
S1_3278744	A/T	1	3278744	T	A	A	T	1	3278744	T	A	T:48,0:48	A:0,46:46	A:0,49:49	T:58,0:58
S1_3279091	C/G	1	3279091	C	G	G	C	1	3279091	C	G	C:45,0:45	G:0,26:26	G:0,40:40	C:49,0:49
S1_3279104	G/T	1	3279104	G	T	T	G	1	3279104	G	T	G:45,0:45	T:0,25:25	T:0,34:34	G:49,0:49
S1_3279179	C/T	1	3279179	T	C	C	T	1	3279179	C	T	T:2,180:182	C:123,0:123	C:121,0:121	T:1,149:150
S1_3279234	C/G	1	3279234	G	C	C	G	1	3279234	G	C	G:162,0:162	C:0,131:131	C:0,129:129	G:133,0:133
S1_3279424	G/T	1	3279424	T	G	G	T	1	3279424	G	T	T:0,194:194	G:99,0:99	G:61,0:61	T:0,161:161
S1_3279524	C/G	1	3279524	C	G	G	C	1	3279524	G	C	C:0,45:45	G:56,0:56	G:36,0:36	C:0,45:45
S1_3279562	A/T	1	3279562	A	T	T	A	1	3279562	T	A	A:0,18:18	T:28,0:28	T:18,0:18	A:0,29:29
S1_3347496	A/T	1	3347496	A	T	T	A	1	3347496	T	A	A:0,12:12	T:13,0:13	T:9,0:9	A:0,11:11
S1_3347525	A/G	1	3347525	A	G	G	A	1	3347525	G	A	A:0,13:13	G:10,0:10	G:7,0:7	A:0,9:9
S1_3347637	C/T	1	3347637	T	C	C	T	1	3347637	T	C	T:35,0:35	C:1,126:127	C:1,186:187	T:36,0:36
S1_3347650	G/T	1	3347650	T	G	G	T	1	3347650	T	G	T:35,0:35	G:0,128:128	G:0,214:214	T:36,0:36
S1_3347761	C/T	1	3347761	C	T	T	C	1	3347761	C	T	C:35,0:35	T:0,179:179	T:2,421:423	C:36,0:36
S1_3347834	A/G	1	3347834	A	G	G	A	1	3347834	G	A	A:0,301:301	G:155,0:155	G:257,0:257	A:0,228:228
S1_3347840	C/G	1	3347840	C	G	G	C	1	3347840	G	C	C:0,306:306	G:155,0:155	G:257,0:257	C:0,220:220
S1_3348116	A/C	1	3348116	A	C	C	A	1	3348116	A	C	A:329,0:329	C:0,148:148	C:0,226:226	A:232,0:232
S1_3348131	A/G	1	3348131	G	A	A	G	1	3348131	G	A	G:329,0:329	A:0,162:162	A:0,265:265	G:232,0:232
S1_3348324	A/C	1	3348324	A	C	C	A	1	3348324	C	A	A:0,534:536	C:288,0:288	C:467,0:467	A:0,398:398
S1_3348822	C/G	1	3348822	C	G	G	C	1	3348822	C	G	C:383,0:383	G:0,329:329	G:1,525:526	C:318,0:318
S1_3348882	A/C	1	3348882	A	C	C	A	1	3348882	A	C	A:13,0:13	C:0,229:229	C:2,504:506	A:9,0:9
S1_3349364	G/T	1	3349364	G	T	T	G	1	3349364	G	T	G:243,0:243	T:1,287:288	T:0,595:595	G:218,0:218
S1_3349374	C/T	1	3349374	C	T	T	C	1	3349374	C	T	C:243,0:243	T:2,257:259	T:0,553:553	C:218,0:218
S1_3349468	C/G	1	3349468	C	G	G	C	1	3349468	C	G	C:243,0:243	G:1,339:340	G:0,725:725	C:218,0:218
S1_3349469	C/T	1	3349469	C	T	T	C	1	3349469	C	T	C:243,0:243	T:1,338:339	T:0,726:726	C:218,0:218
S1_3349508	A/T	1	3349508	A	T	T	A	1	3349508	T	A	A:0,446:446	T:331,0:331	T:763,0:763	A:0,362:362
S1_3349528	C/G	1	3349528	C	G	G	C	1	3349528	C	G	C:74,0:74	G:0,334:334	G:0,786:786	C:85,0:85
S1_3349538	A/G	1	3349538	G	A	A	G	1	3349538	G	A	G:74,0:74	A:0,342:344	A:0,794:794	G:85,0:85
S1_3354220	A/G	1	3354220	A	A	A	R	1	3354220	G	A	A:0,7:7	A:0,277:277	A:3,264:267	GA:2,18:20
S1_3354908	A/T	1	3354908	A	A	W	A	1	3354908	T	A	A:0,11:11	A:0,30:30	TA:2,27:29	A:0,9:9
S1_3355308	A/C	1	3355308	A	C	C	A	1	3355308	A	C	A:39,0:39	C:0,237:237	C:0,203:203	A:40,0:40
S1_3355347	A/G	1	3355347	A	G	G	A	1	3355347	G	A	A:0,64:64	G:41,0:41	G:57,0:57	A:0,79:79
S1_3357688	A/T	1	3357688	A	T	T	A	1	3357688	T	A	A:0,118:118	T:60,0:60	T:60,0:60	A:0,99:99
S1_3357767	A/C	1	3357767	A	C	C	A	1	3357767	C	A	A:1,362:363	C:47,0:47	C:50,0:50	A:1,306:307
S1_3357796	A/T	1	3357796	T	A	A	T	1	3357796	A	T	T:1,422:423	A:20,0:20	A:22,0:22	T:0,391:391
S1_3357807	A/G	1	3357807	G	A	A	G	1	3357807	A	G	G:0,532:532	A:52,0:52	A:59,0:59	G:0,487:487
S1_3357881	G/T	1	3357881	G	T	T	G	1	3357881	G	T	G:599,0:599	T:1,624:625	T:0,596:596	G:558,0:558
S1_3357920	A/G	1	3357920	G	A	A	G	1	3357920	G	A	G:599,0:599	A:4,631:635	A:0,582:582	G:558,0:558
S1_3358132	C/G	1	3358132	G	C	C	G	1	3358132	G	C	G:599,0:599	C:0,793:793	C:0,826:826	G:558,0:558
S1_3358141	A/G	1	3358141	A	G	G	A	1	3358141	A	G	A:599,0:599	G:0,884:884	G:0,914:914	A:558,0:558
S1_3358154	C/T	1	3358154	T	C	C	T	1	3358154	T	C	T:599,0:599	C:0,1023:1023	C:0,1054:1054	T:558,0:558
S1_3358315	C/T	1	3358315	C	T	T	C	1	3358315	C	T	C:599,0:599	T:0,842:842	T:3,776:779	C:558,0:558
S1_3358396	A/G	1	3358396	G	A	A	G	1	3358396	G	A	G:599,0:599	A:3,530:533	A:4,496:500	G:558,0:558
S1_3358463	C/T	1	3358463	C	T	T	C	1	3358463	C	T	C:599,0:599	T:0,578:578	T:1,524:525	C:558,0:558
S1_3358476	A/G	1	3358476	A	G	G	A	1	3358476	A	G	A:599,0:599	G:0,572:572	G:1,526:527	A:558,0:558
S1_3359362	A/G	1	3359362	G	A	A	G	1	3359362	G	A	G:21,0:21	A:0,11:11	A:0,9:9	G:15,0:15
S1_3359537	A/C	1	3359537	C	A	A	C	1	3359537	C	A	C:5,0:5	A:0,19:19	A:0,12:12	C:11,0:11
S1_3359573	C/G	1	3359573	C	G	G	C	1	3359573	C	G	C:9,0:9	G:0,20:20	G:0,14:14	C:14,0:14
S1_3359581	C/T	1	3359581	C	T	T	C	1	3359581	C	T	C:9,0:9	T:0,21:21	T:0,14:14	C:14,0:14
S1_3360599	C/G	1	3360599	C	G	G	C	1	3360599	G	C	C:0,837:837	G:468,0:468	G:468,0:468	C:0,902:902
S1_3360683	A/C	1	3360683	A	C	C	A	1	3360683	C	A	A:1,784:785	C:468,0:468	C:468,0:468	A:0,754:754
S1_3360766	A/G	1	3360766	G	A	A	G	1	3360766	A	G	G:1,717:718	A:468,0:468	A:468,0:468	G:0,644:644
S1_3360842	G/T	1	3360842	G	T	T	G	1	3360842	T	G	G:1,833:834	T:468,0:468	T:468,0:468	G:2,805:807
S1_3361249	A/G	1	3361249	G	A	A	G	1	3361249	A	G	G:0,451:451	A:385,0:385	A:400,0:400	G:0,469:469
S1_3361904	G/T	1	3361904	G	K	K	G	1	3361904	G	T	G:38,0:38	GT:9,4:13	GT:11,21:32	G:45,0:45
S1_3397921	A/T	1	3397921	T	A	A	T	1	3397921	T	A	T:14,0:14	A:0,19:19	A:0,14:14	T:14,0:14
S1_3397931	A/T	1	3397931	A	T	T	A	1	3397931	T	A	A:0,19:19	T:34,0:34	T:25,0:25	A:0,21:21
S1_3397964	A/T	1	3397964	A	T	T	A	1	3397964	A	T	A:39,0:39	T:0,108:108	T:0,93:93	A:33,0:33
S1_3397976	C/T	1	3397976	T	C	C	T	1	3397976	T	C	T:39,0:39	C:0,137:137	C:0,118:118	T:33,0:33
S1_3398043	C/G	1	3398043	C	G	G	C	1	3398043	G	C	C:0,244:244	G:145,0:145	G:126,0:126	C:0,245:245
S1_3398061	C/G	1	3398061	G	C	C	G	1	3398061	G	C	G:225,0:225	C:2,537:539	C:0,427:427	G:219,0:219
S1_3398079	A/G	1	3398079	A	G	G	A	1	3398079	G	A	A:0,264:264	G:444,0:444	G:317,0:317	A:0,246:246
S1_3398120	A/C	1	3398120	C	A	A	C	1	3398120	C	A	C:182,0:182	A:7,437:444	A:3,312:315	C:170,0:170
S1_3398136	A/G	1	3398136	G	A	A	G	1	3398136	A	G	G:0,184:184	A:216,0:216	A:134,0:134	G:1,167:168
S1_3398141	G/T	1	3398141	T	G	G	T	1	3398141	G	T	T:0,182:182	G:216,0:216	G:134,0:134	T:1,165:166
S1_3398172	A/C	1	3398172	A	C	C	A	1	3398172	C	A	A:0,144:144	C:216,0:216	C:134,0:134	A:1,142:143
S1_3398196	A/G	1	3398196	G	A	A	G	1	3398196	A	G	G:0,127:127	A:216,0:216	A:134,0:134	G:0,111:111
S1_3398482	C/T	1	3398482	C	T	T	C	1	3398482	T	C	C:0,113:113	T:215,0:215	T:137,0:137	C:0,94:94
S1_3399295	A/G	1	3399295	A	G	G	A	1	3399295	A	G	A:401,0:401	G:0,953:953	G:0,722:722	A:445,0:445
S1_3399493	A/G	1	3399493	A	G	G	A	1	3399493	G	A	A:0,793:793	G:1309,0:1309	G:981,0:981	A:0,678:678
S1_3399554	A/C	1	3399554	C	A	A	C	1	3399554	A	C	C:0,36:36	A:28,0:28	A:27,0:27	C:0,40:40
S1_3399667	A/G	1	3399667	G	A	A	G	1	3399667	G	A	G:39,0:39	A:1,1076:1077	A:6,853:859	G:36,0:36
S1_3399671	A/T	1	3399671	T	A	A	T	1	3399671	A	T	T:1,707:708	A:1159,0:1159	A:915,0:915	T:0,800:800
S1_3399796	C/G	1	3399796	C	G	G	C	1	3399796	C	G	C:455,0:455	G:1,1005:1006	G:2,712:714	C:482,0:482
S1_3399889	A/T	1	3399889	A	T	T	A	1	3399889	A	T	A:455,0:455	T:2,693:695	T:1,513:514	A:482,0:482
S1_3399892	A/C	1	3399892	C	A	A	C	1	3399892	C	A	C:455,0:455	A:0,718:718	A:1,522:523	C:482,0:482
S1_3399924	A/G	1	3399924	A	G	G	A	1	3399924	A	G	A:455,0:455	G:0,680:680	G:1,458:459	A:482,0:482
S1_3399927	A/G	1	3399927	G	A	A	G	1	3399927	G	A	G:455,0:455	A:0,689:689	A:1,471:472	G:482,0:482
S1_3399959	G/T	1	3399959	T	G	G	T	1	3399959	G	T	T:3,454:457	G:618,0:618	G:433,0:433	T:0,490:492
S1_3400177	G/T	1	3400177	G	T	T	G	1	3400177	G	T	G:342,0:342	T:0,575:575	T:0,415:415	G:347,0:347
S1_3400225	C/T	1	3400225	C	T	T	C	1	3400225	C	T	C:342,0:342	T:3,492:495	T:3,388:391	C:347,0:347
S1_3400238	A/T	1	3400238	T	A	A	T	1	3400238	A	T	T:0,388:388	A:72,0:72	A:89,0:89	T:0,486:486
S1_3400442	A/G	1	3400442	G	A	A	G	1	3400442	G	A	G:43,0:43	A:0,42:42	A:0,44:44	G:43,0:43
S1_3400466	C/T	1	3400466	T	C	C	T	1	3400466	C	T	T:0,27:27	C:8,0:8	C:19,0:19	T:0,24:24
S1_3400595	A/G	1	3400595	G	A	A	G	1	3400595	G	A	G:34,0:34	A:0,10:10	A:0,12:12	G:39,0:39
S1_3400596	A/G	1	3400596	A	G	G	A	1	3400596	G	A	A:0,43:43	G:11,0:11	G:12,0:12	A:0,52:52
S1_3400605	A/C	1	3400605	C	A	A	C	1	3400605	C	A	C:47,0:47	A:0,11:11	A:0,13:13	C:46,0:46
S1_3400660	G/T	1	3400660	T	G	G	T	1	3400660	T	G	T:62,0:62	G:1,18:19	G:0,34:34	T:65,0:65
S1_3400694	C/T	1	3400694	T	C	C	T	1	3400694	T	C	T:62,0:62	C:0,24:24	C:0,39:39	T:65,0:65
S1_3400739	C/T	1	3400739	T	C	C	T	1	3400739	T	C	T:62,0:62	C:0,33:33	C:0,56:56	T:65,0:65
S1_3400830	G/T	1	3400830	T	G	G	T	1	3400830	G	T	T:0,138:138	G:93,0:93	G:113,0:113	T:0,129:129
S1_3400842	C/T	1	3400842	C	T	T	C	1	3400842	C	T	C:69,0:69	T:0,122:122	T:0,137:137	C:54,0:54
S1_3400857	A/G	1	3400857	A	G	G	A	1	3400857	A	G	A:69,0:69	G:0,117:117	G:0,113:113	A:54,0:54
S1_3400890	C/G	1	3400890	G	C	C	G	1	3400890	G	C	G:69,0:69	C:0,99:99	C:0,104:104	G:54,0:54
S1_3400902	A/G	1	3400902	G	A	A	G	1	3400902	G	A	G:69,0:69	A:0,107:107	A:0,120:120	G:54,0:54
S1_3400973	A/G	1	3400973	A	G	G	A	1	3400973	G	A	A:0,99:99	G:101,0:101	G:109,0:109	A:0,70:70
S1_3401001	C/G	1	3401001	C	G	G	C	1	3401001	C	G	C:84,0:84	G:0,78:78	G:0,92:92	C:74,0:74
S1_3401059	C/T	1	3401059	T	C	C	T	1	3401059	T	C	T:84,0:84	C:0,76:76	C:0,62:62	T:68,0:68
S1_3401070	A/G	1	3401070	A	G	G	A	1	3401070	A	G	A:84,0:84	G:0,74:74	G:0,61:61	A:68,0:68
S1_3401127	A/G	1	3401127	G	A	A	G	1	3401127	G	A	G:94,0:94	A:1,91:92	A:0,71:71	G:77,0:77
S1_3401151	G/T	1	3401151	T	G	G	T	1	3401151	G	T	T:0,96:96	G:93,0:93	G:73,0:73	T:0,78:78
S1_3401157	A/G	1	3401157	A	G	G	A	1	3401157	G	A	A:0,97:97	G:93,0:93	G:73,0:73	A:0,78:78
S1_3401184	C/T	1	3401184	T	C	C	T	1	3401184	C	T	T:1,98:99	C:93,0:93	C:73,0:73	T:0,74:74
S1_3401193	C/G	1	3401193	G	C	C	G	1	3401193	G	C	G:96,0:96	C:0,108:108	C:0,80:80	G:64,0:64
S1_3401205	A/G	1	3401205	A	G	G	A	1	3401205	G	A	A:0,101:101	G:96,0:96	G:82,0:82	A:0,66:66
S1_3401235	A/G	1	3401235	G	A	A	G	1	3401235	G	A	G:98,0:98	A:0,124:124	A:0,97:97	G:64,0:64
S1_3401280	C/T	1	3401280	C	T	T	C	1	3401280	C	T	C:89,0:89	T:0,134:134	T:0,97:97	C:64,0:64
S1_3401304	A/G	1	3401304	A	G	G	A	1	3401304	G	A	A:1,83:84	G:97,0:97	G:93,0:93	A:0,94:94
S1_3401349	C/G	1	3401349	C	G	G	C	1	3401349	G	C	C:2,103:105	G:97,0:97	G:93,0:93	C:0,97:97
S1_3401457	C/T	1	3401457	T	C	C	T	1	3401457	C	T	T:7,158:165	C:97,0:97	C:93,0:93	T:0,161:161
S1_3401490	A/G	1	3401490	A	G	G	A	1	3401490	G	A	A:2,178:180	G:97,0:97	G:93,0:93	A:0,194:194
S1_3401502	A/G	1	3401502	A	G	G	A	1	3401502	G	A	A:0,203:203	G:97,0:97	G:93,0:93	A:0,203:203
S1_3401505	C/T	1	3401505	C	T	T	C	1	3401505	T	C	C:0,206:206	T:97,0:97	T:93,0:93	C:0,208:208
S1_3401508	A/G	1	3401508	A	G	G	A	1	3401508	G	A	A:0,210:210	G:97,0:97	G:93,0:93	A:0,214:214
S1_3401547	C/G	1	3401547	G	C	C	G	1	3401547	C	G	G:0,178:178	C:97,0:97	C:93,0:93	G:0,172:172
S1_3401640	A/G	1	3401640	A	G	G	A	1	3401640	G	A	A:0,133:133	G:145,0:145	G:170,0:170	A:0,160:160
S1_3401709	C/T	1	3401709	T	C	C	T	1	3401709	C	T	T:0,133:133	C:128,0:128	C:153,0:153	T:0,131:131
S1_3401711	C/G	1	3401711	C	G	G	C	1	3401711	G	C	C:0,133:133	G:128,0:128	G:153,0:153	C:0,131:131
S1_3401724	C/T	1	3401724	T	C	C	T	1	3401724	T	C	T:146,0:146	C:0,132:132	C:0,162:162	T:134,0:134
S1_3401747	A/C	1	3401747	A	C	C	A	1	3401747	C	A	A:0,165:165	C:139,0:139	C:164,0:164	A:0,139:139
S1_3401759	C/T	1	3401759	C	T	T	C	1	3401759	C	T	C:149,0:149	T:0,146:146	T:0,160:160	C:128,0:128
S1_3401770	A/G	1	3401770	A	G	G	A	1	3401770	G	A	A:0,143:143	G:113,0:113	G:120,0:120	A:0,127:127
S1_3401808	A/T	1	3401808	T	A	A	T	1	3401808	A	T	T:0,88:88	A:113,0:113	A:120,0:120	T:0,81:81
S1_3401824	A/G	1	3401824	A	G	G	A	1	3401824	G	A	A:0,86:86	G:113,0:113	G:120,0:120	A:0,73:73
S1_3401834	C/T	1	3401834	C	T	T	C	1	3401834	T	C	C:0,100:100	T:113,0:113	T:120,0:120	C:0,83:83
S1_3401922	A/G	1	3401922	A	G	G	A	1	3401922	G	A	A:0,92:92	G:113,0:113	G:120,0:120	A:0,88:88
S1_3401954	C/T	1	3401954	T	C	C	T	1	3401954	C	T	T:0,73:73	C:113,0:113	C:120,0:120	T:0,70:70
S1_3401970	A/G	1	3401970	G	A	A	G	1	3401970	A	G	G:0,65:65	A:113,0:113	A:120,0:120	G:0,79:79
S1_3402003	A/G	1	3402003	G	A	A	G	1	3402003	A	G	G:0,105:105	A:113,0:113	A:120,0:120	G:0,93:93
S1_3402099	C/G	1	3402099	C	G	G	C	1	3402099	C	G	C:105,0:105	G:0,112:112	G:0,130:130	C:93,0:93
S1_3402100	A/G	1	3402100	A	G	G	A	1	3402100	G	A	A:0,127:127	G:96,0:96	G:123,0:123	A:0,99:99
S1_3402105	A/G	1	3402105	A	G	G	A	1	3402105	G	A	A:0,125:125	G:96,0:96	G:123,0:123	A:1,96:97
S1_3402172	A/G	1	3402172	G	A	A	G	1	3402172	A	G	G:0,104:104	A:93,0:93	A:132,0:132	G:0,94:94
S1_3402278	G/T	1	3402278	G	T	T	G	1	3402278	G	T	G:129,0:129	T:0,197:197	T:1,233:234	G:115,0:115
S1_3402334	C/T	1	3402334	C	T	T	C	1	3402334	C	T	C:129,0:129	T:0,134:140	T:1,159:160	C:115,0:115
S1_3402336	A/G	1	3402336	A	G	G	A	1	3402336	G	A	A:2,153:155	G:148,0:148	G:118,0:118	A:0,121:121
S1_3402395	C/G	1	3402395	C	G	G	C	1	3402395	G	C	C:0,149:149	G:148,0:148	G:118,0:118	C:0,107:107
S1_3402420	C/G	1	3402420	G	C	C	G	1	3402420	C	G	G:0,138:138	C:148,0:148	C:118,0:118	G:0,96:96
S1_3402465	A/G	1	3402465	A	G	G	A	1	3402465	G	A	A:0,43:43	G:125,0:125	G:87,0:87	A:0,35:35
S1_3402468	A/C	1	3402468	A	C	C	A	1	3402468	C	A	A:0,43:43	C:126,0:126	C:87,0:87	A:0,35:35
S1_3402487	A/G	1	3402487	G	A	A	G	1	3402487	A	G	G:0,53:53	A:35,0:35	A:42,0:42	G:0,42:42
S1_3402527	G/T	1	3402527	G	T	T	G	1	3402527	T	G	G:0,53:53	T:35,0:35	T:42,0:42	G:0,40:40
S1_3402620	C/G	1	3402620	C	G	G	C	1	3402620	G	C	C:0,25:25	G:35,0:35	G:42,0:42	C:0,21:21
S1_3402756	A/C	1	3402756	A	C	C	A	1	3402756	C	A	A:0,8:8	C:35,0:35	C:18,0:18	A:0,6:6
S1_3402780	C/T	1	3402780	T	C	C	T	1	3402780	C	T	T:0,9:9	C:35,0:35	C:13,0:13	T:0,5:5
S1_3403180	G/T	1	3403180	T	G	G	T	1	3403180	T	G	T:6,0:6	G:0,6:6	G:0,6:6	T:5,0:5
S1_3441014	T/G	1	3441014	K	T	T	T	1	3441014	T	G	TG:6,4:10	T:14,0:14	T:13,0:13	T:8,0:8
S1_3441294	C/G	1	3441294	G	C	C	G	1	3441294	C	G	G:0,451:451	C:534,0:534	C:408,0:408	G:0,390:390
S1_3441376	G/T	1	3441376	G	T	T	G	1	3441376	T	G	G:0,348:348	T:227,0:227	T:205,0:205	G:1,325:326
S1_3442035	A/G	1	3442035	G	A	A	G	1	3442035	A	G	G:0,445:445	A:405,0:405	A:345,0:345	G:0,381:381
S1_3442591	A/T	1	3442591	A	T	T	A	1	3442591	A	T	A:13,0:13	T:0,14:14	T:0,8:8	A:11,0:11
S1_3443571	A/G	1	3443571	G	A	A	G	1	3443571	G	A	G:83,0:83	A:0,88:88	A:0,78:78	G:68,0:68
S1_3444395	A/G	1	3444395	A	G	G	A	1	3444395	A	G	A:502,0:502	G:1,890:891	G:1,854:855	A:37,0:37
S1_3462366	G/T	1	3462366	G	T	T	G	1	3462366	G	T	G:57,0:57	T:0,41:41	T:2,72:74	G:58,0:58
S1_3462834	G/T	1	3462834	T	G	G	T	1	3462834	G	T	T:1,514:517	G:63,0:63	G:115,0:115	T:1,535:536
S1_3463094	C/G	1	3463094	G	C	C	G	1	3463094	C	G	G:0,404:404	C:51,0:51	C:102,0:102	G:0,567:567
S1_3463270	A/C	1	3463270	A	C	C	A	1	3463270	C	A	A:1,1018:1019	C:51,0:51	C:102,0:102	A:1,1191:1192
S1_3463312	C/G	1	3463312	C	G	G	C	1	3463312	G	C	C:0,783:783	G:51,0:51	G:102,0:102	C:0,1145:1149
S1_3463315	C/G	1	3463315	C	G	G	C	1	3463315	G	C	C:0,717:717	G:51,0:51	G:102,0:102	C:0,1101:1101
S1_3463319	A/C	1	3463319	A	C	C	A	1	3463319	C	A	A:0,707:707	C:51,0:51	C:102,0:102	A:0,1097:1097
S1_3463399	A/C	1	3463399	A	C	C	A	1	3463399	A	C	A:601,0:601	C:0,104:104	C:0,135:135	A:832,0:832
S1_3463471	C/G	1	3463471	C	G	G	C	1	3463471	C	G	C:601,0:601	G:0,24:24	G:0,118:118	C:832,0:832
S1_3463481	C/G	1	3463481	C	G	G	C	1	3463481	C	G	C:595,0:595	G:0,23:23	G:0,109:109	C:799,0:799
S1_3548346	A/C	1	3548346	C	A	A	C	1	3548346	C	A	C:1078,0:1078	A:0,1054:1054	A:2,1019:1021	C:1020,0:1020
S1_3548656	C/T	1	3548656	C	T	T	C	1	3548656	C	T	C:477,0:477	T:0,525:525	T:0,576:576	C:477,0:477
S1_3548743	C/T	1	3548743	T	C	C	T	1	3548743	T	C	T:477,0:477	C:1,757:760	C:1,786:787	T:477,0:477
S1_3548970	A/T	1	3548970	T	A	A	T	1	3548970	T	A	T:21,0:21	A:0,24:24	A:0,20:20	T:17,0:17
S1_3549041	C/T	1	3549041	Y	C	C	Y	1	3549041	C	T	CT:12,7:19	C:18,0:18	C:20,0:20	CT:7,6:13
S1_3549052	A/G	1	3549052	R	R	R	R	1	3549052	A	G	AG:16,7:23	AG:15,6:21	AG:13,11:24	AG:9,6:15
S1_3549113	C/T	1	3549113	C	Y	Y	C	1	3549113	C	T	C:23,0:23	CT:15,18:33	CT:12,13:25	C:22,0:22
S1_3549258	A/G	1	3549258	G	A	A	G	1	3549258	G	A	G:9,0:9	A:0,16:16	A:0,15:15	G:9,0:9
S1_3555034	A/C	1	3555034	C	A	A	C	1	3555034	C	A	C:9,0:9	A:0,12:12	A:0,13:13	C:12,0:12
S1_3555220	A/G	1	3555220	G	A	A	G	1	3555220	A	G	G:0,10:10	A:15,0:15	A:15,0:15	G:0,15:15
S1_3555410	A/G	1	3555410	A	G	G	A	1	3555410	A	G	A:24,0:24	G:0,20:20	G:0,10:10	A:22,0:22
S1_3555470	A/C	1	3555470	C	A	A	C	1	3555470	C	A	C:14,0:14	A:0,17:17	A:0,12:12	C:17,0:17
S1_3556978	A/G	1	3556978	G	A	A	G	1	3556978	G	A	G:489,0:489	A:0,684:684	A:0,727:727	G:491,0:491
S1_3556989	A/T	1	3556989	T	A	A	T	1	3556989	A	T	T:1,588:589	A:423,0:423	A:494,0:494	T:0,572:572
S1_3557909	C/G	1	3557909	G	C	C	G	1	3557909	C	G	G:0,305:305	C:226,0:226	C:174,0:174	G:0,265:265
S1_3558186	G/T	1	3558186	G	T	T	G	1	3558186	G	T	G:170,0:170	T:2,418:420	T:5,437:442	G:175,0:175
S1_3640137	C/T	1	3640137	C	T	T	C	1	3640137	C	T	C:342,0:342	T:8,454:462	T:3,381:384	C:309,0:309
S1_3640173	C/G	1	3640173	C	G	G	C	1	3640173	C	G	C:342,0:342	G:0,530:530	G:1,454:455	C:309,0:309
S1_3640179	C/T	1	3640179	C	T	T	C	1	3640179	C	T	C:342,0:342	T:0,554:554	T:1,480:481	C:309,0:309
S1_3640268	A/G	1	3640268	A	G	G	A	1	3640268	G	A	A:0,18:18	G:50,0:50	G:44,0:44	A:0,23:23
S1_3640275	C/G	1	3640275	G	C	C	G	1	3640275	G	C	G:17,0:17	C:0,48:48	C:0,43:43	G:21,0:21
S1_3640319	G/T	1	3640319	T	G	G	T	1	3640319	T	G	T:26,0:26	G:0,63:63	G:0,58:58	T:25,0:25
S1_3640434	A/G	1	3640434	G	A	A	G	1	3640434	G	A	G:42,0:42	A:0,628:628	A:2,507:509	G:36,0:36
S1_3640518	G/T	1	3640518	G	T	T	G	1	3640518	T	G	G:1,665:666	T:647,0:647	T:527,0:527	G:0,617:617
S1_3640580	C/T	1	3640580	T	C	C	T	1	3640580	T	C	T:11,0:11	C:0,44:44	C:0,28:28	T:16,0:16
S1_3640627	A/G	1	3640627	A	G	G	A	1	3640627	A	G	A:18,0:18	G:1,30:31	G:0,13:13	A:17,0:17
S1_3640688	C/G	1	3640688	C	G	G	C	1	3640688	C	G	C:22,0:22	G:0,32:32	G:0,21:21	C:23,0:23
S1_3640698	A/G	1	3640698	G	A	A	G	1	3640698	G	A	G:18,0:18	A:0,36:36	A:0,24:24	G:23,0:23
S1_3640708	A/G	1	3640708	G	A	A	G	1	3640708	G	A	G:23,0:23	A:0,50:50	A:0,37:37	G:25,0:25
S1_3640791	G/T	1	3640791	G	K	G	K	1	3640791	G	T	G:13,0:13	GT:44,10:54	G:37,0:37	GT:12,3:15
S1_3640814	G/C	1	3640814	S	G	G	C	1	3640814	G	C	GC:2,13:15	G:54,0:54	G:35,0:35	C:0,18:18
S1_3640916	A/T	1	3640916	T	A	A	T	1	3640916	A	T	T:0,30:30	A:54,0:54	A:40,0:40	T:0,34:34
S1_3640929	G/T	1	3640929	T	G	G	T	1	3640929	G	T	T:0,29:29	G:54,0:54	G:40,0:40	T:0,35:35
S1_3641245	C/G	1	3641245	G	C	C	G	1	3641245	C	G	G:0,56:56	C:121,0:121	C:94,0:94	G:0,42:42
S1_3641267	G/T	1	3641267	T	G	G	T	1	3641267	T	G	T:40,0:40	G:0,121:121	G:0,99:99	T:41,0:41
S1_3641303	C/T	1	3641303	C	T	T	C	1	3641303	T	C	C:0,30:30	T:37,0:37	T:66,0:66	C:0,27:27
S1_3641597	C/T	1	3641597	T	C	C	T	1	3641597	T	C	T:121,0:121	C:0,127:127	C:0,87:87	T:131,0:131
S1_3641631	A/C	1	3641631	C	A	A	C	1	3641631	A	C	C:0,131:131	A:103,0:103	A:69,0:69	C:0,149:149
S1_3641636	A/T	1	3641636	A	T	T	A	1	3641636	T	A	A:0,133:133	T:103,0:103	T:69,0:69	A:0,151:151
S1_3641639	A/G	1	3641639	G	A	A	G	1	3641639	G	A	G:138,0:138	A:0,84:84	A:0,54:54	G:152,0:152
S1_3641676	G/T	1	3641676	G	T	T	G	1	3641676	T	G	G:0,229:229	T:76,0:76	T:56,0:56	G:0,215:215
S1_3641684	C/T	1	3641684	C	T	T	C	1	3641684	C	T	C:220,0:220	T:0,120:120	T:0,88:88	C:182,0:182
S1_3641707	A/C	1	3641707	C	A	A	C	1	3641707	A	C	C:0,215:215	A:121,0:121	A:88,0:88	C:0,176:176
S1_3641770	A/C	1	3641770	C	A	A	C	1	3641770	C	A	C:162,0:162	A:1,126:127	A:0,95:95	C:143,0:143
S1_3642079	C/T	1	3642079	T	C	C	T	1	3642079	T	C	T:70,0:70	C:2,1443:1445	C:0,1146:1146	T:64,0:64
S1_3642146	C/T	1	3642146	C	T	T	C	1	3642146	T	C	C:2,658:660	T:611,0:611	T:529,0:529	C:1,685:686
S1_3642202	C/T	1	3642202	T	C	C	T	1	3642202	C	T	T:0,432:432	C:611,0:611	C:529,0:529	T:0,451:451
S1_3642285	C/T	1	3642285	T	C	C	T	1	3642285	C	T	T:0,275:275	C:294,0:294	C:312,0:312	T:0,288:288
S1_3642302	C/G	1	3642302	C	G	G	C	1	3642302	C	G	C:66,0:66	G:0,272:272	G:1,286:289	C:70,0:70
S1_3642320	G/T	1	3642320	G	T	T	G	1	3642320	G	T	G:66,0:66	T:0,214:214	T:1,253:254	G:70,0:70
S1_3642362	C/G	1	3642362	G	C	C	G	1	3642362	G	C	G:66,0:66	C:0,106:106	C:0,123:123	G:70,0:70
S1_3642364	G/T	1	3642364	G	T	T	G	1	3642364	G	T	G:66,0:66	T:0,106:106	T:0,123:123	G:70,0:70
S1_3642389	C/T	1	3642389	C	T	T	C	1	3642389	T	C	C:1,55:56	T:57,0:57	T:80,0:80	C:0,60:60
S1_3642395	C/T	1	3642395	C	T	T	C	1	3642395	C	T	C:43,0:43	T:1,27:28	T:0,38:38	C:47,0:47
S1_3642413	A/T	1	3642413	A	T	T	A	1	3642413	A	T	A:16,0:16	T:0,9:9	T:0,15:15	A:17,0:17
S1_3642418	A/G	1	3642418	G	A	A	G	1	3642418	G	A	G:16,0:16	A:0,9:9	A:0,12:12	G:17,0:17
S1_3642542	C/G	1	3642542	C	G	G	C	1	3642542	G	C	C:0,24:24	G:11,0:11	G:7,0:7	C:0,15:15
S1_3642543	C/T	1	3642543	T	C	C	T	1	3642543	C	T	T:0,24:24	C:14,0:14	C:7,0:7	T:0,15:15
S1_3642652	A/G	1	3642652	A	G	G	A	1	3642652	G	A	A:0,116:116	G:122,0:122	G:75,0:75	A:0,195:195
S1_3642801	A/G	1	3642801	A	G	G	A	1	3642801	A	G	A:584,0:584	G:4,2313:2317	G:1,1605:1606	A:925,0:925
S1_3642876	C/T	1	3642876	C	T	T	C	1	3642876	T	C	C:0,1269:1269	T:1688,0:1688	T:1048,0:1048	C:0,1811:1811
S1_3642878	A/C	1	3642878	C	A	A	C	1	3642878	C	A	C:1260,0:1260	A:0,1905:1905	A:2,1182:1184	C:1812,0:1812
S1_3642883	C/T	1	3642883	C	T	T	C	1	3642883	T	C	C:0,1200:1200	T:1988,0:1988	T:1228,0:1228	C:0,1729:1729
S1_3642908	A/T	1	3642908	T	A	A	T	1	3642908	T	A	T:1123,0:1123	A:0,1734:1736	A:3,1400:1403	T:1674,0:1674
S1_3643003	C/T	1	3643003	T	C	C	T	1	3643003	T	C	T:1123,0:1123	C:0,353:353	C:1,398:399	T:1674,0:1674
S1_3643007	A/G	1	3643007	A	G	G	A	1	3643007	G	A	A:0,1105:1105	G:354,0:354	G:394,0:394	A:2,1636:1638
S1_3643008	C/T	1	3643008	T	C	C	T	1	3643008	T	C	T:1126,0:1126	C:3,329:332	C:1,375:376	T:1686,0:1686
S1_3643084	A/T	1	3643084	T	A	A	T	1	3643084	T	A	T:1164,0:1164	A:3,1206:1209	A:2,949:951	T:1741,0:1741
S1_3643390	C/T	1	3643390	C	T	T	C	1	3643390	C	T	C:31,0:31	T:0,53:53	T:0,26:26	C:37,0:37
S1_3643401	A/G	1	3643401	A	G	G	A	1	3643401	A	G	A:31,0:31	G:0,50:50	G:0,27:27	A:37,0:37
S1_3643629	G/T	1	3643629	T	G	G	T	1	3643629	T	G	T:11,0:11	G:0,14:14	G:0,11:11	T:14,0:14
S1_3643647	C/G	1	3643647	C	G	G	C	1	3643647	C	G	C:11,0:11	G:0,14:14	G:0,11:11	C:16,0:16
S1_3643702	A/G	1	3643702	A	G	G	A	1	3643702	G	A	A:1,797:798	G:69,0:69	G:50,0:50	A:0,1035:1035
S1_3643818	A/C	1	3643818	A	C	C	A	1	3643818	C	A	A:0,9:9	C:14,0:14	C:11,0:11	A:0,10:10
S1_3643838	C/T	1	3643838	C	T	T	C	1	3643838	T	C	C:0,8:8	T:17,0:17	T:13,0:13	C:1,4:5
S1_3643933	C/G	1	3643933	G	C	C	G	1	3643933	C	G	G:2,1081:1083	C:498,0:498	C:491,0:491	G:0,1510:1510
S1_3644067	C/G	1	3644067	C	G	G	C	1	3644067	C	G	C:39,0:39	G:0,13:13	G:0,8:8	C:34,0:34
S1_3644353	A/T	1	3644353	T	A	A	T	1	3644353	A	T	T:0,193:193	A:118,0:118	A:67,0:67	T:0,236:236
S1_3644384	C/G	1	3644384	C	G	G	C	1	3644384	G	C	C:0,194:194	G:51,0:51	G:51,0:51	C:0,266:266
S1_3644531	A/G	1	3644531	A	G	G	A	1	3644531	G	A	A:0,68:68	G:38,0:38	G:31,0:31	A:0,69:69
S1_3644561	C/T	1	3644561	C	T	T	C	1	3644561	C	T	C:71,0:71	T:0,48:48	T:0,35:35	C:73,0:73
S1_3644564	G/T	1	3644564	G	T	T	G	1	3644564	G	T	G:71,0:71	T:0,51:51	T:0,35:35	G:73,0:73
S1_3658234	C/T	1	3658234	T	C	C	T	1	3658234	C	T	T:0,36:36	C:9,0:9	C:6,0:6	T:0,41:41
S1_3658242	A/G	1	3658242	G	A	A	G	1	3658242	A	G	G:0,40:40	A:9,0:9	A:6,0:6	G:0,45:45
S1_3658269	A/T	1	3658269	A	T	T	A	1	3658269	T	A	A:0,33:33	T:28,0:28	T:19,0:19	A:0,41:41
S1_3658289	A/G	1	3658289	A	G	G	A	1	3658289	G	A	A:2,52:54	G:33,0:33	G:35,0:35	A:0,47:47
S1_3658317	C/T	1	3658317	C	T	T	C	1	3658317	T	C	C:1,53:54	T:33,0:33	T:35,0:35	C:0,43:43
S1_3658459	A/C	1	3658459	C	A	A	C	1	3658459	A	C	C:3,1025:1028	A:33,0:33	A:35,0:35	C:0,966:966
S1_3658508	C/G	1	3658508	G	C	C	G	1	3658508	C	G	G:5,1497:1502	C:1446,0:1446	C:35,0:35	G:0,1393:1393
S1_3658595	C/G	1	3658595	C	G	G	C	1	3658595	G	C	C:0,1256:1256	G:777,0:777	G:437,0:437	C:0,1210:1210
S1_3658635	G/T	1	3658635	T	G	G	T	1	3658635	G	T	T:1,1281:1282	G:777,0:777	G:437,0:437	T:0,1164:1166
S1_3658638	A/C	1	3658638	C	A	A	C	1	3658638	A	C	C:1,1239:1240	A:777,0:777	A:437,0:437	C:0,1130:1130
S1_3658695	A/G	1	3658695	G	A	A	G	1	3658695	A	G	G:0,1285:1285	A:777,0:777	A:437,0:437	G:0,1090:1090
S1_3658696	C/T	1	3658696	T	C	C	T	1	3658696	C	T	T:0,1285:1285	C:777,0:777	C:437,0:437	T:1,1089:1090
S1_3658857	C/G	1	3658857	G	C	C	G	1	3658857	C	G	G:2,2280:2282	C:777,0:777	C:437,0:437	G:1,2049:2050
S1_3659099	C/T	1	3659099	T	C	C	T	1	3659099	C	T	T:0,302:302	C:400,0:400	C:420,0:420	T:1,343:344
S1_3659118	C/T	1	3659118	T	C	C	T	1	3659118	T	C	T:330,0:330	C:0,387:387	C:1,414:415	T:368,0:368
S1_3659165	A/C	1	3659165	C	A	A	C	1	3659165	A	C	C:0,398:398	A:415,0:415	A:332,0:332	C:0,273:273
S1_3659167	C/G	1	3659167	G	C	C	G	1	3659167	G	C	G:402,0:402	C:0,512:512	C:0,327:327	G:216,0:216
S1_3659183	A/C	1	3659183	A	C	C	A	1	3659183	C	A	A:0,360:360	C:153,0:153	C:84,0:84	A:0,212:212
S1_3659184	C/G	1	3659184	G	C	C	G	1	3659184	C	G	G:0,360:360	C:153,0:153	C:84,0:84	G:0,212:212
S1_3659232	A/T	1	3659232	T	A	A	T	1	3659232	T	A	T:416,0:416	A:0,168:168	A:0,88:88	T:441,0:441
S1_3659264	A/C	1	3659264	C	A	A	C	1	3659264	A	C	C:0,331:331	A:250,0:250	A:128,0:128	C:0,337:337
S1_3659270	C/T	1	3659270	C	T	T	C	1	3659270	T	C	C:0,353:353	T:250,0:250	T:128,0:128	C:1,358:359
S1_3659546	C/G	1	3659546	G	C	C	G	1	3659546	C	G	G:0,452:452	C:378,0:378	C:218,0:218	G:0,359:359
S1_3659610	A/G	1	3659610	A	G	G	A	1	3659610	A	G	A:362,0:362	G:0,645:645	G:0,383:383	A:327,0:327
S1_3659711	A/G	1	3659711	A	G	G	A	1	3659711	A	G	A:362,0:362	G:1,1189:1190	G:0,608:608	A:327,0:327
S1_3659870	A/T	1	3659870	T	A	A	T	1	3659870	A	T	T:1,357:358	A:56,0:56	A:21,0:21	T:1,315:316
S1_3660017	A/G	1	3660017	G	A	A	G	1	3660017	G	A	G:550,0:550	A:0,102:102	A:0,52:52	G:474,0:474
S1_3660087	C/T	1	3660087	C	T	T	C	1	3660087	C	T	C:601,0:601	T:4,137:141	T:0,76:76	C:572,0:572
S1_3660139	A/G	1	3660139	G	A	A	G	1	3660139	A	G	G:0,604:604	A:146,0:146	A:84,0:84	G:0,626:626
S1_3660167	A/G	1	3660167	A	G	G	A	1	3660167	G	A	A:4,687:691	G:193,0:193	G:110,0:110	A:1,697:698
S1_3660187	C/G	1	3660187	C	G	G	C	1	3660187	C	G	C:763,0:763	G:0,213:213	G:0,140:140	C:765,0:765
S1_3660203	C/G	1	3660203	G	C	C	G	1	3660203	G	C	G:763,0:763	C:0,185:185	C:0,133:133	G:765,0:765
S1_3660316	A/G	1	3660316	A	G	G	A	1	3660316	G	A	A:0,659:659	G:200,0:200	G:126,0:126	A:0,695:695
S1_3660388	A/C	1	3660388	A	C	C	A	1	3660388	C	A	A:0,343:343	C:57,0:57	C:42,0:42	A:0,359:359
S1_3660421	C/T	1	3660421	T	C	C	T	1	3660421	C	T	T:0,687:687	C:57,0:57	C:42,0:42	T:1,698:699
S1_3660489	C/G	1	3660489	G	C	C	G	1	3660489	C	G	G:0,101:101	C:57,0:57	C:39,0:39	G:1,90:91
S1_3660501	C/G	1	3660501	G	C	C	G	1	3660501	C	G	G:0,233:233	C:57,0:57	C:39,0:39	G:0,200:200
S1_3660540	A/G	1	3660540	A	G	G	A	1	3660540	G	A	A:0,487:487	G:57,0:57	G:39,0:39	A:2,351:353
S1_3660583	A/C	1	3660583	C	A	A	C	1	3660583	A	C	C:0,648:648	A:622,0:622	A:385,0:385	C:0,581:581
S1_3660593	C/G	1	3660593	G	C	C	G	1	3660593	G	C	G:541,0:541	C:0,622:622	C:0,366:366	G:470,0:470
S1_3660721	A/G	1	3660721	A	G	G	A	1	3660721	G	A	A:0,542:542	G:519,0:519	G:320,0:320	A:1,545:546
S1_3660745	A/G	1	3660745	G	A	A	G	1	3660745	A	G	G:0,756:756	A:519,0:519	A:320,0:320	G:2,667:669
S1_3660773	G/T	1	3660773	G	T	T	G	1	3660773	G	T	G:784,0:784	T:1,509:510	T:0,344:344	G:690,0:690
S1_3660929	C/T	1	3660929	T	C	C	T	1	3660929	C	T	T:1,1135:1136	C:486,0:486	C:254,0:254	T:1,1118:1119
S1_3661119	C/T	1	3661119	T	C	C	T	1	3661119	C	T	T:0,11:11	C:16,0:16	C:13,0:13	T:0,8:8
S1_3661175	A/C	1	3661175	C	A	A	C	1	3661175	A	C	C:0,5:5	A:11,0:11	A:19,0:19	C:0,7:7
S1_3661177	A/C	1	3661177	A	C	C	A	1	3661177	C	A	A:0,5:5	C:11,0:11	C:20,0:20	A:0,7:7
S1_3695721	G/T	1	3695721	T	G	G	T	1	3695721	G	T	T:0,6:6	G:53,2:55	G:36,0:36	T:0,8:8
S1_3695746	C/A	1	3695746	M	C	C	M	1	3695746	A	C	AC:3,11:14	C:4,82:86	C:2,60:62	AC:5,9:14
S1_3695786	A/G	1	3695786	G	A	A	G	1	3695786	G	A	G:24,0:24	A:6,108:114	A:4,74:78	G:24,0:24
S1_3695791	C/T	1	3695791	T	C	C	T	1	3695791	T	C	T:24,0:24	C:6,102:108	C:4,74:78	T:24,0:24
S1_3695799	T/C	1	3695799	Y	T	T	Y	1	3695799	T	C	TC:21,7:28	T:104,0:104	T:79,0:79	TC:17,7:24
S1_3695991	G/T	1	3695991	G	T	T	G	1	3695991	G	T	G:322,0:322	T:0,759:759	T:0,623:623	G:306,0:306
S1_3696390	A/C	1	3696390	A	M	M	M	1	3696390	A	C	A:455,0:455	AC:408,38:446	AC:314,46:360	AC:366,47:413
S1_3696402	G/T	1	3696402	G	K	K	K	1	3696402	G	T	G:455,0:455	GT:388,42:430	GT:316,47:363	GT:352,51:403
S1_3696408	G/A	1	3696408	G	R	R	R	1	3696408	G	A	G:462,0:462	GA:396,44:440	GA:313,48:361	GA:351,52:403
S1_3696434	G/A	1	3696434	G	R	R	R	1	3696434	G	A	G:160,0:160	GA:467,49:516	GA:333,44:377	GA:368,35:403
S1_3696438	G/A	1	3696438	G	R	R	R	1	3696438	G	A	G:160,0:160	GA:473,50:523	GA:334,46:380	GA:369,34:403
S1_3696475	C/T	1	3696475	C	C	Y	C	1	3696475	C	T	C:160,0:160	C:235,0:235	CT:299,40:339	C:124,0:124
S1_3696491	C/T	1	3696491	C	C	Y	C	1	3696491	C	T	C:160,0:160	C:235,0:235	CT:290,40:330	C:124,0:124
S1_3696497	C/T	1	3696497	C	C	Y	C	1	3696497	C	T	C:160,0:160	C:235,0:235	CT:291,41:332	C:124,0:124
S1_3696532	G/A	1	3696532	G	G	R	G	1	3696532	G	A	G:160,0:160	G:235,0:235	GA:203,31:234	G:124,0:124
S1_3696537	C/A	1	3696537	C	C	M	C	1	3696537	C	A	C:160,0:160	C:235,0:235	CA:189,27:216	C:124,0:124
S1_3696554	C/T	1	3696554	C	C	Y	C	1	3696554	C	T	C:160,0:160	C:235,0:235	CT:189,20:209	C:124,0:124
S1_3696677	C/G	1	3696677	G	C	C	G	1	3696677	G	C	G:160,0:160	C:0,292:292	C:0,171:171	G:124,0:124
S1_3696794	G/C	1	3696794	G	G	G	C	1	3696794	G	C	G:160,0:160	G:234,0:234	G:170,0:170	C:1,144:145
S1_3696918	G/A	1	3696918	G	G	G	A	1	3696918	G	A	G:247,0:247	G:277,0:277	G:191,0:191	A:0,152:152
S1_3696947	T/C	1	3696947	T	T	T	C	1	3696947	C	T	T:0,279:279	T:0,328:328	T:0,215:215	C:99,0:99
S1_3697154	G/A	1	3697154	G	G	G	A	1	3697154	G	A	G:251,0:251	G:297,0:297	G:182,0:182	A:0,307:307
S1_3697208	G/C	1	3697208	G	G	G	C	1	3697208	G	C	G:251,0:251	G:297,0:297	G:182,0:182	C:5,297:302
S1_3697280	A/C	1	3697280	A	A	A	C	1	3697280	C	A	A:0,452:452	A:1,577:578	A:0,366:366	C:372,0:372
S1_3697435	C/T	1	3697435	C	C	C	T	1	3697435	C	T	C:624,0:624	C:701,0:701	C:485,0:485	T:0,823:823
S1_3697440	G/A	1	3697440	G	G	G	A	1	3697440	G	A	G:624,0:624	G:701,0:701	G:485,0:485	A:0,836:836
S1_3697458	G/C	1	3697458	G	G	G	C	1	3697458	G	C	G:624,0:624	G:701,0:701	G:485,0:485	C:0,873:873
S1_3697461	C/T	1	3697461	C	C	C	T	1	3697461	C	T	C:624,0:624	C:701,0:701	C:485,0:485	T:0,805:805
S1_3697512	A/G	1	3697512	A	A	A	G	1	3697512	G	A	A:3,989:992	A:2,1045:1047	A:2,714:716	G:922,0:922
S1_3697547	G/C	1	3697547	G	G	G	C	1	3697547	C	G	G:1,1074:1075	G:0,1211:1211	G:1,855:856	C:922,0:922
S1_3697556	A/G	1	3697556	A	A	A	G	1	3697556	A	G	A:1073,0:1073	A:1245,0:1245	A:867,0:867	G:1,1165:1166
S1_3697592	G/C	1	3697592	G	G	G	C	1	3697592	G	C	G:779,0:779	G:826,0:826	G:614,0:614	C:0,1095:1097
S1_3697599	C/T	1	3697599	C	C	C	T	1	3697599	C	T	C:779,0:779	C:826,0:826	C:614,0:614	T:0,1016:1016
S1_3697616	T/C	1	3697616	T	T	T	C	1	3697616	T	C	T:779,0:779	T:826,0:826	T:614,0:614	C:0,748:748
S1_3697619	G/C	1	3697619	G	G	G	C	1	3697619	G	C	G:779,0:779	G:826,0:826	G:614,0:614	C:0,739:739
S1_3697652	C/T	1	3697652	C	C	C	T	1	3697652	C	T	C:779,0:779	C:826,0:826	C:614,0:614	T:0,1127:1127
S1_3697720	T/A	1	3697720	T	T	T	A	1	3697720	A	T	T:1,787:788	T:0,879:881	T:0,669:669	A:827,0:827
S1_3697730	C/G	1	3697730	C	C	C	G	1	3697730	C	G	C:550,0:550	C:642,0:642	C:487,0:487	G:2,746:748
S1_3697792	G/A	1	3697792	G	G	G	A	1	3697792	G	A	G:550,0:550	G:642,0:642	G:487,0:487	A:1,628:629
S1_3697838	C/G	1	3697838	C	C	C	G	1	3697838	G	C	C:0,538:538	C:0,624:624	C:0,486:486	G:401,0:401
S1_3701770	A/G	1	3701770	A	A	A	G	1	3701770	G	A	A:2,529:531	A:0,567:567	A:0,627:627	G:34,0:34
S1_3701788	T/C	1	3701788	T	T	T	C	1	3701788	T	C	T:557,0:557	T:608,0:608	T:669,0:669	C:2,40:42
S1_3701827	G/A	1	3701827	G	G	G	A	1	3701827	A	G	G:0,1337:1337	G:0,1166:1166	G:0,1506:1506	A:71,0:71
S1_3701889	A/T	1	3701889	A	A	A	T	1	3701889	A	T	A:274,0:2238	A:2574,0:2574	A:2715,0:2715	T:47,1880:1927
S1_3701890	A/T	1	3701890	A	A	A	T	1	3701890	T	A	A:123,2097:2250	A:168,2090:2298	A:160,2280:2467	T:2097,0:2097
S1_3701891	A/T	1	3701891	A	A	A	T	1	3701891	A	T	A:2535,0:2535	A:2633,0:2633	A:2777,0:2777	T:69,1760:1829
S1_3701932	G/A	1	3701932	G	G	G	A	1	3701932	A	G	G:3,2756:2759	G:3,2946:2949	G:0,2918:2918	A:1969,0:1969
S1_3702174	G/A	1	3702174	G	G	G	A	1	3702174	A	G	G:1,1034:1035	G:2,1014:1016	G:0,1009:1009	A:106,0:106
S1_3702346	T/C	1	3702346	T	T	T	C	1	3702346	T	C	T:247,0:247	T:245,0:245	T:224,0:224	C:0,230:230
S1_3702409	A/T	1	3702409	A	A	A	T	1	3702409	A	T	A:288,0:288	A:338,0:338	A:289,0:289	T:0,196:196
S1_3702513	T/G	1	3702513	T	T	T	G	1	3702513	T	G	T:213,0:213	T:272,0:272	T:231,0:231	G:2,3312:3314
S1_3702547	G/A	1	3702547	G	G	G	A	1	3702547	G	A	G:30,0:30	G:16,0:16	G:14,0:14	A:0,94:94
S1_3702550	A/G	1	3702550	A	A	A	G	1	3702550	A	G	A:23,0:23	A:16,0:16	A:11,0:11	G:0,94:94
S1_3702677	A/T	1	3702677	A	A	A	T	1	3702677	A	T	A:492,0:492	A:478,0:478	A:476,0:476	T:3,2269:2272
S1_3702843	T/G	1	3702843	T	T	T	G	1	3702843	G	T	T:2,2282:2284	T:1,2106:2107	T:2,2254:2256	G:43,0:43
S1_3702942	A/G	1	3702942	A	A	A	G	1	3702942	G	A	A:0,33:33	A:0,27:27	A:0,31:31	G:43,0:43
S1_3703253	A/C	1	3703253	A	A	A	C	1	3703253	A	C	A:37,0:37	A:42,0:42	A:375,0:375	C:5,4229:4234
S1_3703381	G/A	1	3703381	G	G	G	A	1	3703381	G	A	G:37,0:37	G:42,0:42	G:375,0:375	A:1,356:357
S1_3703518	A/G	1	3703518	A	A	A	G	1	3703518	G	A	A:1,633:634	A:1,693:694	A:4,629:633	G:301,0:301
S1_3703544	G/A	1	3703544	G	G	G	A	1	3703544	A	G	G:0,580:580	G:0,649:649	G:0,590:590	A:301,0:301
S1_3703680	T/G	1	3703680	T	T	T	G	1	3703680	T	G	T:49,0:49	T:54,0:54	T:42,0:42	G:1,802:803
S1_3703683	G/C	1	3703683	G	G	G	C	1	3703683	G	C	G:49,0:49	G:54,0:54	G:42,0:42	C:1,933:934
S1_3703701	T/G	1	3703701	T	T	T	G	1	3703701	T	G	T:49,0:49	T:54,0:54	T:42,0:42	G:0,944:944
S1_3703707	A/G	1	3703707	A	A	A	G	1	3703707	A	G	A:49,0:49	A:54,0:54	A:42,0:42	G:0,950:950
S1_3703710	A/T	1	3703710	A	A	A	T	1	3703710	A	T	A:49,0:49	A:54,0:54	A:42,0:42	T:0,917:917
S1_3703711	G/A	1	3703711	G	G	G	A	1	3703711	G	A	G:49,0:49	G:54,0:54	G:42,0:42	A:0,917:917
S1_3703718	G/A	1	3703718	G	G	G	A	1	3703718	G	A	G:49,0:49	G:54,0:54	G:42,0:42	A:0,896:896
S1_3703723	T/C	1	3703723	T	T	T	C	1	3703723	T	C	T:49,0:49	T:54,0:54	T:42,0:42	C:0,854:854
S1_3703726	A/G	1	3703726	A	A	A	G	1	3703726	A	G	A:49,0:49	A:54,0:54	A:42,0:42	G:0,810:810
S1_3703901	A/G	1	3703901	A	A	A	G	1	3703901	A	G	A:49,0:49	A:54,0:54	A:42,0:42	G:0,263:263
S1_3703942	C/A	1	3703942	C	C	C	A	1	3703942	C	A	C:49,0:49	C:54,0:54	C:34,0:34	A:0,217:217
S1_3703965	T/C	1	3703965	T	T	T	C	1	3703965	C	T	T:0,61:61	T:0,61:61	T:0,31:31	C:193,0:193
S1_3703966	A/G	1	3703966	A	A	A	G	1	3703966	A	G	A:58,0:58	A:59,0:59	A:35,0:35	G:0,183:183
S1_3703969	G/A	1	3703969	G	G	G	A	1	3703969	G	A	G:58,0:58	G:59,0:59	G:35,0:35	A:0,186:186
S1_3703988	T/C	1	3703988	T	T	T	C	1	3703988	C	T	T:0,45:45	T:0,46:46	T:0,23:23	C:122,0:122
S1_3704199	A/G	1	3704199	A	A	A	G	1	3704199	G	A	A:0,668:668	A:0,733:733	A:0,489:489	G:145,0:145
S1_3704207	G/A	1	3704207	G	G	G	A	1	3704207	A	G	G:0,631:631	G:0,689:689	G:0,456:456	A:145,0:145
S1_3704218	G/A	1	3704218	G	G	G	A	1	3704218	A	G	G:0,536:536	G:0,605:605	G:0,378:378	A:145,0:145
S1_3704312	C/T	1	3704312	C	C	C	T	1	3704312	T	C	C:0,380:380	C:1,373:374	C:0,295:295	T:15,0:15
S1_3704318	A/G	1	3704318	A	A	A	G	1	3704318	A	G	A:314,0:314	A:309,0:309	A:259,0:259	G:0,17:17
S1_3704370	C/G	1	3704370	C	C	C	G	1	3704370	C	G	C:314,0:314	C:309,0:309	C:259,0:259	G:0,43:43
S1_3704399	C/T	1	3704399	C	C	C	T	1	3704399	T	C	C:0,428:428	C:0,502:502	C:0,338:338	T:67,0:67
S1_3704442	C/T	1	3704442	C	C	C	T	1	3704442	C	T	C:241,0:241	C:248,0:248	C:171,0:171	T:1,109:110
S1_3706419	T/C	1	3706419	T	T	T	C	1	3706419	C	T	T:0,1271:1271	T:0,1344:1344	T:2,1011:1013	C:553,0:553
S1_3706500	G/A	1	3706500	G	G	G	A	1	3706500	G	A	G:550,0:550	G:681,0:681	G:411,0:411	A:3,602:605
S1_3706693	A/G	1	3706693	A	A	A	G	1	3706693	A	G	A:185,0:185	A:234,0:234	A:147,0:147	G:0,176:176
S1_3706697	C/G	1	3706697	C	C	C	G	1	3706697	C	G	C:185,0:185	C:234,0:234	C:147,0:147	G:0,178:178
S1_3706735	A/G	1	3706735	A	A	A	G	1	3706735	G	A	A:1,144:145	A:0,191:191	A:0,119:119	G:76,0:76
S1_3706754	T/C	1	3706754	T	T	T	C	1	3706754	T	C	T:51,0:51	T:42,0:42	T:52,0:52	C:1,71:72
S1_3706772	C/T	1	3706772	C	C	C	T	1	3706772	C	T	C:51,0:51	C:42,0:42	C:52,0:52	T:0,45:45
S1_3706797	T/C	1	3706797	T	T	T	C	1	3706797	T	C	T:24,0:24	T:42,0:42	T:30,0:30	C:0,12:12
S1_3708362	C/T	1	3708362	C	C	C	T	1	3708362	C	T	C:17,0:17	C:5,0:5	C:10,0:10	T:0,43:43
S1_3708425	C/T	1	3708425	C	C	Y	C	1	3708425	C	T	C:17,0:17	C:8,0:8	CT:11,3:14	C:64,0:64
S1_3708471	G/A	1	3708471	R	G	R	G	1	3708471	G	A	GA:18,4:22	G:13,0:13	GA:14,5:19	G:99,0:99
S1_3708524	G/A	1	3708524	R	G	R	R	1	3708524	G	A	GA:14,7:21	G:6,0:6	GA:11,10:21	GA:51,14:65
S1_3708560	T/C	1	3708560	Y	T	Y	Y	1	3708560	T	C	TC:15,15:30	T:8,0:8	TC:8,16:24	TC:68,13:81
S1_3708597	G/A	1	3708597	R	G	R	R	1	3708597	G	A	GA:14,20:34	G:10,0:10	GA:9,19:28	GA:70,18:88
S1_3708635	G/A	1	3708635	R	G	R	R	1	3708635	G	A	GA:13,19:32	G:10,0:10	GA:9,16:25	GA:57,21:78
S1_3708642	A/G	1	3708642	R	A	R	R	1	3708642	A	G	AG:12,16:28	A:7,0:7	AG:9,18:27	AG:47,22:69
S1_3724116	C/T	1	3724116	C	C	C	T	1	3724116	C	T	C:39,0:39	C:49,0:49	C:33,0:33	T:0,1467:1467
S1_3724758	T/C	1	3724758	T	T	T	C	1	3724758	C	T	T:8,2122:2130	T:3,2434:2437	T:3,1680:1683	C:450,0:450
S1_3724813	C/A	1	3724813	C	C	C	A	1	3724813	A	C	C:0,33:33	C:0,33:33	C:0,12:12	A:35,0:35
S1_3725056	C/T	1	3725056	C	C	C	T	1	3725056	C	T	C:39,0:39	C:34,0:34	C:24,0:24	T:0,41:41
S1_3725126	C/T	1	3725126	C	C	C	T	1	3725126	C	T	C:25,0:25	C:28,0:28	C:13,0:13	T:0,21:21
S1_3725136	C/T	1	3725136	C	C	C	T	1	3725136	C	T	C:25,0:25	C:26,0:26	C:14,0:14	T:0,23:23
S1_3725146	G/A	1	3725146	G	G	G	A	1	3725146	G	A	G:26,0:26	G:19,0:19	G:16,0:16	A:0,22:22
S1_3725174	G/A	1	3725174	G	G	G	A	1	3725174	G	A	G:21,0:21	G:15,0:15	G:13,0:13	A:0,24:24
S1_3725189	T/G	1	3725189	T	T	T	G	1	3725189	T	G	T:20,0:20	T:12,0:12	T:11,0:11	G:0,25:25
S1_3725230	A/G	1	3725230	A	A	A	G	1	3725230	G	A	A:0,18:18	A:0,9:9	A:0,10:10	G:35,0:35
S1_3725240	G/C	1	3725240	G	G	G	C	1	3725240	G	C	G:14,0:14	G:10,0:10	G:6,0:6	C:0,36:36
S1_3725350	T/C	1	3725350	T	T	T	C	1	3725350	T	C	T:20,0:20	T:6,0:6	T:5,0:5	C:0,10:10
S1_3725378	T/C	1	3725378	T	T	T	C	1	3725378	T	C	T:28,0:28	T:14,0:14	T:13,0:13	C:0,12:12
S1_3725379	C/T	1	3725379	C	C	C	T	1	3725379	C	T	C:28,0:28	C:14,0:14	C:13,0:13	T:0,12:12
S1_3725413	G/A	1	3725413	G	G	G	A	1	3725413	A	G	G:0,28:28	G:0,18:18	G:0,16:16	A:23,0:23
S1_3725416	T/A	1	3725416	T	T	T	A	1	3725416	T	A	T:29,0:29	T:18,0:18	T:16,0:16	A:0,18:18
S1_3725417	C/A	1	3725417	C	C	C	A	1	3725417	C	A	C:29,0:29	C:18,0:18	C:17,0:17	A:0,18:18
S1_3725434	T/C	1	3725434	T	T	T	C	1	3725434	T	C	T:30,0:30	T:17,0:17	T:17,0:17	C:0,26:26
S1_3725489	C/T	1	3725489	C	C	C	T	1	3725489	C	T	C:28,0:28	C:19,0:19	C:20,0:20	T:0,17:17
S1_3725493	A/G	1	3725493	A	A	A	G	1	3725493	A	G	A:28,0:28	A:19,0:19	A:21,0:21	G:0,16:16
S1_3725519	C/T	1	3725519	C	C	C	T	1	3725519	T	C	C:0,27:27	C:0,15:15	C:0,19:19	T:9,0:9
S1_3725527	T/G	1	3725527	T	T	T	G	1	3725527	T	G	T:24,0:24	T:15,0:15	T:18,0:18	G:0,7:7
S1_3725533	T/C	1	3725533	T	T	T	C	1	3725533	C	T	T:0,23:23	T:0,16:16	T:0,21:21	C:6,0:6
S1_3725534	G/A	1	3725534	G	G	G	A	1	3725534	G	A	G:23,0:23	G:16,0:16	G:23,0:23	A:0,5:5
S1_3725826	T/C	1	3725826	T	T	T	C	1	3725826	T	C	T:42,0:42	T:43,0:43	T:28,0:28	C:0,40:40
S1_3725828	G/T	1	3725828	G	G	G	T	1	3725828	G	T	G:42,0:42	G:43,0:43	G:28,0:28	T:0,40:40
S1_3725860	T/C	1	3725860	T	T	T	C	1	3725860	T	C	T:42,0:42	T:43,0:43	T:28,0:28	C:0,37:37
S1_3725864	G/A	1	3725864	G	G	G	A	1	3725864	G	A	G:42,0:42	G:43,0:43	G:27,0:27	A:0,40:40
S1_3725866	T/C	1	3725866	T	T	T	C	1	3725866	T	C	T:42,0:42	T:43,0:43	T:27,0:27	C:0,40:40
S1_3725898	A/T	1	3725898	A	A	A	T	1	3725898	A	T	A:42,0:42	A:40,0:40	A:29,0:29	T:0,37:37
S1_3725908	T/C	1	3725908	T	T	T	C	1	3725908	T	C	T:37,0:37	T:40,0:40	T:30,0:30	C:0,43:43
S1_3725934	T/C	1	3725934	T	T	T	C	1	3725934	T	C	T:33,0:33	T:38,0:38	T:21,0:21	C:0,48:48
S1_3725942	T/A	1	3725942	T	T	T	A	1	3725942	T	A	T:28,0:28	T:41,0:41	T:21,0:21	A:0,41:41
S1_3725943	G/T	1	3725943	G	G	G	T	1	3725943	G	T	G:28,0:28	G:41,0:41	G:21,0:21	T:0,41:41
S1_3726018	G/C	1	3726018	G	G	G	C	1	3726018	G	C	G:36,0:36	G:23,0:23	G:25,0:25	C:0,33:33
S1_3726041	T/A	1	3726041	T	T	T	A	1	3726041	T	A	T:36,0:36	T:18,0:18	T:23,0:23	A:0,27:27
S1_3726048	G/T	1	3726048	G	G	G	T	1	3726048	G	T	G:36,0:36	G:18,0:18	G:23,0:23	T:0,25:25
S1_3726052	T/C	1	3726052	T	T	T	C	1	3726052	T	C	T:37,0:37	T:19,0:19	T:23,0:23	C:0,24:24
S1_3726079	T/C	1	3726079	T	T	T	C	1	3726079	T	C	T:34,0:34	T:17,0:17	T:21,0:21	C:0,11:11
S1_3726086	A/T	1	3726086	A	A	A	T	1	3726086	A	T	A:34,0:34	A:16,0:16	A:21,0:21	T:0,16:16
S1_3726090	C/G	1	3726090	C	C	C	G	1	3726090	C	G	C:32,0:32	C:16,0:16	C:19,0:19	G:0,17:17
S1_3726172	T/G	1	3726172	T	T	T	G	1	3726172	T	G	T:48,0:48	T:42,0:42	T:42,0:42	G:0,564:564
S1_3726178	A/G	1	3726178	A	A	A	G	1	3726178	A	G	A:48,0:48	A:42,0:42	A:42,0:42	G:0,652:652
S1_3726454	C/G	1	3726454	C	C	C	G	1	3726454	C	G	C:34,0:34	C:42,0:42	C:31,0:31	G:0,57:57
S1_3726928	C/T	1	3726928	C	C	C	T	1	3726928	T	C	C:0,41:41	C:0,51:51	C:0,18:18	T:29,0:29
S1_3727011	A/C	1	3727011	A	A	A	C	1	3727011	A	C	A:79,0:79	A:55,0:55	A:36,0:36	C:0,36:36
S1_3727014	C/A	1	3727014	C	C	C	A	1	3727014	C	A	C:79,0:79	C:55,0:55	C:36,0:36	A:0,40:40
S1_3727059	G/T	1	3727059	G	G	G	T	1	3727059	T	G	G:0,90:90	G:0,59:59	G:0,38:38	T:39,0:39
S1_3727074	G/A	1	3727074	G	G	G	A	1	3727074	A	G	G:0,89:89	G:0,58:58	G:0,36:36	A:35,0:35
S1_3727081	A/T	1	3727081	A	A	A	T	1	3727081	T	A	A:0,86:86	A:0,56:56	A:0,38:38	T:34,0:34
S1_3727209	T/G	1	3727209	T	T	T	G	1	3727209	G	T	T:0,112:112	T:0,121:121	T:0,85:85	G:30,0:30
S1_3727343	T/G	1	3727343	T	T	T	G	1	3727343	G	T	T:1,101:102	T:0,103:103	T:0,82:82	G:24,0:24
S1_3727459	G/C	1	3727459	G	G	G	C	1	3727459	C	G	G:0,60:60	G:0,69:69	G:0,42:42	C:23,0:23
S1_3727476	C/T	1	3727476	C	C	C	T	1	3727476	T	C	C:0,47:47	C:0,66:66	C:0,37:37	T:26,0:26
S1_3727613	G/C	1	3727613	G	G	G	C	1	3727613	C	G	G:0,24:24	G:0,23:23	G:0,19:19	C:25,0:25
S1_3727619	G/T	1	3727619	G	G	G	T	1	3727619	T	G	G:0,25:25	G:0,23:23	G:0,17:17	T:22,0:22
S1_3727633	T/G	1	3727633	T	T	T	G	1	3727633	G	T	T:0,21:21	T:0,21:21	T:0,15:15	G:21,0:21
S1_3731445	A/G	1	3731445	A	A	A	G	1	3731445	G	A	A:0,64:64	A:0,23:23	A:0,13:13	G:35,0:35
S1_3731594	A/G	1	3731594	A	A	A	G	1	3731594	G	A	A:0,18:18	A:0,9:9	A:0,6:6	G:35,0:35
S1_3731688	T/C	1	3731688	T	T	T	C	1	3731688	C	T	T:0,55:55	T:0,21:21	T:0,10:10	C:35,0:35
S1_3731753	A/G	1	3731753	A	A	A	G	1	3731753	G	A	A:0,75:75	A:0,25:25	A:0,11:11	G:35,0:35
S1_3731820	T/C	1	3731820	T	T	T	C	1	3731820	C	T	T:0,125:125	T:0,50:50	T:0,33:33	C:35,0:35
S1_3733528	C/G	1	3733528	C	C	C	G	1	3733528	G	C	C:0,217:217	C:0,111:111	C:0,71:71	G:39,0:39
S1_3733758	C/T	1	3733758	C	C	C	T	1	3733758	C	T	C:36,0:36	C:15,0:15	C:18,0:18	T:0,87:87
S1_3734940	T/G	1	3734940	T	T	T	G	1	3734940	T	G	T:18,0:18	T:5,0:5	T:9,0:9	G:0,26:26
S1_3735086	C/T	1	3735086	C	C	C	T	1	3735086	C	T	C:34,0:34	C:14,0:14	C:16,0:16	T:0,54:54
S1_3735091	T/G	1	3735091	T	T	T	G	1	3735091	T	G	T:34,0:34	T:14,0:14	T:16,0:16	G:0,50:50
S1_3735140	A/G	1	3735140	A	A	A	G	1	3735140	A	G	A:37,0:37	A:18,0:18	A:18,0:18	G:0,55:55
S1_3735176	T/A	1	3735176	T	T	T	A	1	3735176	T	A	T:37,0:37	T:16,0:16	T:18,0:18	A:0,46:46
S1_3735204	T/C	1	3735204	T	T	T	C	1	3735204	T	C	T:40,0:40	T:17,0:17	T:20,0:20	C:0,49:49
S1_3735261	C/G	1	3735261	C	C	C	G	1	3735261	C	G	C:28,0:28	C:10,0:10	C:21,0:21	G:0,52:52
S1_3735272	C/T	1	3735272	C	C	C	T	1	3735272	C	T	C:23,0:23	C:10,0:10	C:21,0:21	T:0,51:51
S1_3735273	C/G	1	3735273	C	C	C	G	1	3735273	C	G	C:23,0:23	C:10,0:10	C:19,0:19	G:0,51:51
S1_3735467	C/A	1	3735467	C	C	C	A	1	3735467	C	A	C:66,0:66	C:36,0:36	C:39,0:39	A:0,361:361
S1_3735520	C/G	1	3735520	C	C	C	G	1	3735520	C	G	C:66,0:66	C:36,0:36	C:39,0:39	G:5,393:398
S1_3735647	C/T	1	3735647	C	C	C	T	1	3735647	C	T	C:66,0:66	C:36,0:36	C:39,0:39	T:0,137:137
S1_3735651	T/C	1	3735651	T	T	T	C	1	3735651	T	C	T:66,0:66	T:36,0:36	T:39,0:39	C:0,141:141
S1_3735662	C/G	1	3735662	C	C	C	G	1	3735662	C	G	C:66,0:66	C:36,0:36	C:39,0:39	G:0,155:155
S1_3809082	G/A	1	3809082	G	G	R	G	1	3809082	A	G	G:0,13:13	G:0,21:21	AG:1,14:15	G:0,21:21
S1_3824680	T/C	1	3824680	T	T	T	C	1	3824680	T	C	T:65,0:65	T:33,0:33	T:39,0:39	C:0,548:548
S1_3828390	G/A	1	3828390	G	G	G	A	1	3828390	G	A	G:53,0:53	G:39,0:39	G:58,0:58	A:0,80:80
S1_3872173	A/G	1	3872173	R	R	A	A	1	3872173	A	G	AG:5,2:7	AG:6,2:8	A:10,0:10	A:5,0:5
S1_3875490	C/T	1	3875490	C	C	C	T	1	3875490	C	T	C:181,0:181	C:152,0:152	C:198,0:198	T:0,154:154
S1_3875753	C/T	1	3875753	C	C	C	T	1	3875753	C	T	C:16,0:16	C:14,0:14	C:13,0:13	T:0,6:6
S1_3875855	G/T	1	3875855	G	G	K	G	1	3875855	G	T	G:195,0:195	G:144,0:144	GT:280,59:339	G:124,0:124
S1_3875865	C/A	1	3875865	C	C	M	A	1	3875865	C	A	C:195,0:195	C:144,0:144	CA:301,53:354	A:1,132:133
S1_3875867	G/A	1	3875867	G	G	R	G	1	3875867	G	A	G:195,0:195	G:144,0:144	GA:304,53:357	G:110,0:110
S1_3875888	T/C	1	3875888	T	T	Y	T	1	3875888	T	C	T:195,0:195	T:144,0:144	TC:291,50:341	T:110,0:110
S1_3876476	T/C	1	3876476	T	T	T	C	1	3876476	T	C	T:46,0:46	T:42,0:42	T:50,0:50	C:0,114:114
S1_3876665	G/T	1	3876665	G	G	G	T	1	3876665	G	T	G:46,0:46	G:42,0:42	G:50,0:50	T:0,19:19
S1_3876978	A/T	1	3876978	A	A	A	T	1	3876978	A	T	A:34,0:34	A:48,0:48	A:49,0:49	T:0,105:105
S1_3877015	G/C	1	3877015	G	G	G	C	1	3877015	G	C	G:34,0:34	G:48,0:48	G:49,0:49	C:0,136:136
S1_3877517	A/C	1	3877517	A	A	A	C	1	3877517	A	C	A:35,0:35	A:32,0:32	A:35,0:35	C:0,20:20
S1_3877801	G/A	1	3877801	G	G	G	A	1	3877801	G	A	G:38,0:38	G:39,0:39	G:35,0:35	A:0,40:40
S1_3878746	T/C	1	3878746	T	T	T	C	1	3878746	T	C	T:40,0:40	T:44,0:44	T:39,0:39	C:1,305:306
S1_3878819	T/A	1	3878819	T	T	T	W	1	3878819	T	A	T:58,0:58	T:44,0:44	T:39,0:39	TA:0,11:11
S1_3878824	A/G	1	3878824	A	A	A	R	1	3878824	A	G	A:58,0:58	A:44,0:44	A:39,0:39	AG:2,11:13
S1_3878916	G/A	1	3878916	G	G	G	A	1	3878916	G	A	G:49,0:49	G:44,0:44	G:53,0:53	A:7,278:285
S1_3879419	A/C	1	3879419	A	A	A	C	1	3879419	A	C	A:49,0:49	A:44,0:44	A:47,0:47	C:0,21:21
S1_3879420	T/A	1	3879420	T	T	T	A	1	3879420	T	A	T:49,0:49	T:44,0:44	T:47,0:47	A:0,21:21
S1_3879425	G/C	1	3879425	G	G	G	C	1	3879425	G	C	G:49,0:49	G:44,0:44	G:47,0:47	C:0,21:21
S1_3879518	T/C	1	3879518	T	T	T	C	1	3879518	T	C	T:49,0:49	T:44,0:44	T:47,0:47	C:0,8:8
S1_3879688	A/G	1	3879688	A	A	A	G	1	3879688	A	G	A:49,0:49	A:44,0:44	A:47,0:47	G:0,12:12
S1_3879700	A/G	1	3879700	A	A	A	G	1	3879700	A	G	A:49,0:49	A:44,0:44	A:47,0:47	G:0,14:14
S1_3879774	A/G	1	3879774	A	A	A	G	1	3879774	A	G	A:49,0:49	A:44,0:44	A:47,0:47	G:0,26:26
S1_3879775	G/A	1	3879775	G	G	G	A	1	3879775	G	A	G:49,0:49	G:44,0:44	G:47,0:47	A:0,26:26
S1_3879845	G/A	1	3879845	G	G	G	A	1	3879845	G	A	G:49,0:49	G:44,0:44	G:47,0:47	A:0,31:31
S1_3883276	G/T	1	3883276	G	G	G	T	1	3883276	G	T	G:50,0:50	G:8,0:8	G:30,0:30	T:0,42:42
S1_3883288	T/C	1	3883288	T	T	T	C	1	3883288	C	T	T:0,185:185	T:0,17:17	T:0,59:59	C:97,0:97
S1_3883440	G/A	1	3883440	G	G	G	A	1	3883440	G	A	G:189,0:189	G:34,0:34	G:60,0:60	A:1,435:436
S1_3883444	C/G	1	3883444	C	C	C	G	1	3883444	G	C	C:0,344:344	C:0,46:46	C:0,97:97	G:396,0:396
S1_3883488	G/T	1	3883488	G	G	G	T	1	3883488	G	T	G:153,0:153	G:39,0:39	G:50,0:50	T:0,448:448
S1_3883500	C/G	1	3883500	C	C	C	G	1	3883500	C	G	C:153,0:153	C:39,0:39	C:50,0:50	G:0,395:395
S1_3883692	C/T	1	3883692	C	C	C	T	1	3883692	C	T	C:153,0:153	C:24,0:24	C:50,0:50	T:0,304:304
S1_3883715	A/G	1	3883715	A	A	A	G	1	3883715	A	G	A:153,0:153	A:25,0:25	A:50,0:50	G:1,266:267
S1_3886526	G/T	1	3886526	G	K	G	K	1	3886526	G	T	G:810,0:810	GT:475,322:797	G:774,0:774	GT:495,351:846
S1_3886533	G/A	1	3886533	G	R	G	R	1	3886533	A	G	G:0,560:560	AG:305,498:803	G:1,574:575	AG:333,508:841
S1_3886535	C/T	1	3886535	C	Y	C	Y	1	3886535	C	T	C:829,0:829	CT:560,287:847	C:796,0:796	CT:568,305:873
S1_3892544	A/G	1	3892544	A	A	A	G	1	3892544	G	A	A:0,11:11	A:0,10:10	A:0,8:8	G:6,0:6
S1_4013878	T/C	1	4013878	T	T	T	Y	1	4013878	T	C	T:160,9:169	T:142,0:142	T:139,0:139	TC:109,17:126
S1_4013879	T/G	1	4013879	T	T	T	K	1	4013879	T	G	T:162,9:171	T:142,0:142	T:139,0:139	TG:111,17:128
S1_4013951	A/C	1	4013951	A	A	A	M	1	4013951	A	C	A:193,0:193	A:147,0:147	A:139,0:139	AC:85,34:119
S1_4014456	T/C	1	4014456	T	T	T	C	1	4014456	C	T	T:0,157:157	T:0,132:132	T:0,130:130	C:71,0:71
S1_4015257	G/T	1	4015257	G	G	G	T	1	4015257	T	G	G:0,164:164	G:0,145:147	G:0,121:121	T:101,0:101
S1_4015422	T/G	1	4015422	T	T	T	G	1	4015422	G	T	T:0,170:170	T:0,144:144	T:1,140:141	G:64,0:64
S1_4015425	T/G	1	4015425	T	T	T	G	1	4015425	G	T	T:0,171:171	T:0,138:138	T:1,140:141	G:64,0:64
S1_4015726	A/T	1	4015726	A	A	A	T	1	4015726	T	A	A:3,190:193	A:1,159:160	A:0,150:150	T:59,0:59
S1_4015999	C/T	1	4015999	C	C	C	T	1	4015999	C	T	C:149,0:149	C:129,0:129	C:119,0:119	T:1,85:86
S1_4016989	T/C	1	4016989	T	T	T	C	1	4016989	T	C	T:45,0:45	T:58,0:58	T:51,0:51	C:0,84:84
S1_4017038	A/C	1	4017038	A	A	A	C	1	4017038	C	A	A:0,112:112	A:0,117:117	A:0,123:123	C:63,0:63
S1_4017109	C/T	1	4017109	C	C	C	T	1	4017109	C	T	C:114,0:114	C:114,0:114	C:127,0:127	T:0,97:97
S1_4017144	A/G	1	4017144	A	A	A	G	1	4017144	A	G	A:114,0:114	A:114,0:114	A:127,0:127	G:0,84:84
S1_4017260	C/G	1	4017260	C	C	C	G	1	4017260	C	G	C:62,0:62	C:50,0:50	C:71,0:71	G:0,46:46
S1_4017440	A/G	1	4017440	A	A	A	G	1	4017440	G	A	A:0,154:154	A:0,159:159	A:0,157:157	G:47,0:47
S1_4018196	T/C	1	4018196	T	T	T	C	1	4018196	C	T	T:1,280:281	T:0,259:259	T:0,250:250	C:136,0:136
S1_4018209	G/T	1	4018209	G	G	G	T	1	4018209	T	G	G:1,279:280	G:0,250:250	G:0,216:216	T:136,0:136
S1_4018266	G/T	1	4018266	G	G	G	T	1	4018266	T	G	G:2,259:261	G:0,241:241	G:0,239:239	T:136,0:136
S1_4018470	G/A	1	4018470	G	G	G	A	1	4018470	A	G	G:0,336:336	G:0,293:293	G:0,323:323	A:136,0:136
S1_4018483	A/G	1	4018483	A	A	A	G	1	4018483	G	A	A:0,343:343	A:0,307:307	A:0,345:345	G:136,0:136
S1_4018559	A/C	1	4018559	A	A	A	C	1	4018559	A	C	A:243,0:243	A:226,0:226	A:224,0:224	C:0,289:289
S1_4018934	G/A	1	4018934	G	G	G	A	1	4018934	G	A	G:6,0:6	G:5,0:5	G:12,0:12	A:0,7:7
S1_4032068	G/A	1	4032068	G	G	G	A	1	4032068	A	G	G:0,18:18	G:0,15:15	G:0,28:28	A:36,0:36
S1_4032076	A/G	1	4032076	A	A	A	G	1	4032076	G	A	A:0,28:28	A:0,26:26	A:0,38:38	G:36,0:36
S1_4032136	G/A	1	4032136	G	G	G	A	1	4032136	A	G	G:0,68:68	G:0,67:67	G:0,85:85	A:36,0:36
S1_4032175	T/G	1	4032175	T	T	T	G	1	4032175	G	T	T:0,104:104	T:0,124:124	T:2,114:116	G:379,0:379
S1_4032212	C/T	1	4032212	C	C	C	T	1	4032212	T	C	C:0,176:176	C:0,198:198	C:2,197:199	T:379,0:379
S1_4032354	A/G	1	4032354	R	R	A	A	1	4032354	A	G	AG:20,2:22	AG:22,3:25	A:17,0:17	A:10,0:10
S1_4032356	C/T	1	4032356	Y	Y	C	C	1	4032356	C	T	CT:20,2:22	CT:22,3:25	C:17,0:17	C:10,0:10
S1_4032358	C/T	1	4032358	C	Y	C	T	1	4032358	T	C	C:2,20:22	TC:3,20:23	C:0,15:15	T:11,0:11
S1_4032378	A/G	1	4032378	A	A	A	G	1	4032378	G	A	A:0,15:15	A:0,17:17	A:0,12:12	G:10,0:10
S1_4032526	C/T	1	4032526	C	C	C	T	1	4032526	T	C	C:0,32:32	C:0,49:49	C:0,44:44	T:33,0:33
S1_4032631	C/A	1	4032631	C	C	C	A	1	4032631	C	A	C:48,0:48	C:49,0:49	C:53,0:53	A:0,28:28
S1_4032633	G/C	1	4032633	G	G	G	C	1	4032633	C	G	G:0,55:55	G:0,56:56	G:0,64:64	C:25,0:25
S1_4032636	G/C	1	4032636	G	G	G	C	1	4032636	C	G	G:0,59:59	G:0,56:56	G:0,70:70	C:25,0:25
S1_4032708	C/T	1	4032708	C	C	C	T	1	4032708	T	C	C:0,68:68	C:0,53:53	C:0,72:72	T:25,0:25
S1_4032753	C/T	1	4032753	C	C	C	T	1	4032753	T	C	C:0,62:62	C:0,56:56	C:0,51:51	T:31,0:31
S1_4032754	G/C	1	4032754	G	G	G	C	1	4032754	G	C	G:64,0:64	G:58,0:58	G:53,0:53	C:0,31:31
S1_4032776	T/C	1	4032776	T	T	T	C	1	4032776	C	T	T:1,76:77	T:0,62:62	T:0,65:65	C:34,0:34
S1_4032802	A/G	1	4032802	A	A	A	G	1	4032802	G	A	A:0,60:60	A:0,57:57	A:0,54:54	G:31,0:31
S1_4032957	A/C	1	4032957	A	A	A	C	1	4032957	C	A	A:0,215:215	A:0,206:206	A:0,207:207	C:494,0:494
S1_4033081	G/A	1	4033081	G	G	G	A	1	4033081	G	A	G:31,0:31	G:31,0:31	G:31,0:31	A:0,21:21
S1_4033171	T/G	1	4033171	T	T	T	G	1	4033171	G	T	T:0,191:191	T:0,218:218	T:4,191:197	G:40,0:40
S1_4033401	A/G	1	4033401	A	A	A	G	1	4033401	G	A	A:0,22:22	A:0,22:22	A:0,46:46	G:14,0:14
S1_4033437	C/T	1	4033437	C	C	C	T	1	4033437	T	C	C:0,25:25	C:0,30:30	C:0,45:45	T:27,0:27
S1_4033680	A/G	1	4033680	A	A	A	G	1	4033680	A	G	A:45,0:45	A:54,0:54	A:51,0:51	G:0,32:32
S1_4033766	T/G	1	4033766	T	T	T	G	1	4033766	G	T	T:0,58:58	T:1,69:70	T:0,56:56	G:35,0:35
S1_4033994	C/T	1	4033994	C	C	C	T	1	4033994	T	C	C:0,45:45	C:0,41:41	C:0,47:47	T:82,0:82
S1_4034389	T/C	1	4034389	T	T	T	C	1	4034389	C	T	T:0,60:60	T:0,61:61	T:0,38:38	C:59,0:59
S1_4034433	A/G	1	4034433	R	R	R	R	1	4034433	G	A	GA:6,30:36	GA:11,32:43	GA:12,19:31	GA:21,46:67
S1_4034929	T/C	1	4034929	T	T	T	C	1	4034929	T	C	T:6,0:6	T:14,0:14	T:7,0:7	C:0,13:13
S1_4035355	G/A	1	4035355	G	G	G	A	1	4035355	G	A	G:24,0:24	G:21,0:21	G:16,0:16	A:0,83:83
S1_4035434	T/G	1	4035434	T	T	T	G	1	4035434	T	G	T:23,0:23	T:18,0:18	T:21,0:21	G:0,72:72
S1_4035540	C/T	1	4035540	C	C	C	T	1	4035540	C	T	C:71,0:71	C:68,0:68	C:56,0:56	T:0,82:82
S1_4035611	C/T	1	4035611	C	C	C	T	1	4035611	C	T	C:29,0:29	C:29,0:29	C:26,0:26	T:0,47:47
S1_4036298	C/T	1	4036298	C	C	C	T	1	4036298	T	C	C:0,15:15	C:0,14:14	C:0,14:14	T:13,0:13
S1_4037436	C/T	1	4037436	Y	C	C	Y	1	4037436	C	T	CT:5,3:8	C:14,0:14	C:8,0:8	CT:3,3:6
S1_4037707	T/G	1	4037707	T	T	T	G	1	4037707	G	T	T:0,5:5	T:0,15:15	T:0,5:5	G:45,0:45
S1_4037763	A/G	1	4037763	A	A	A	G	1	4037763	G	A	A:0,22:22	A:0,20:20	A:0,16:16	G:45,0:45
S1_4038093	T/A	1	4038093	T	T	T	A	1	4038093	A	T	T:0,49:49	T:0,37:37	T:0,39:39	A:30,0:30
S1_4038139	T/G	1	4038139	T	T	T	G	1	4038139	T	G	T:24,0:24	T:18,0:18	T:21,0:21	G:0,13:13
S1_4038285	A/G	1	4038285	R	A	A	A	1	4038285	A	G	AG:7,3:10	A:20,0:20	A:18,0:18	A:13,0:13
S1_4038294	A/G	1	4038294	R	A	A	G	1	4038294	A	G	AG:7,3:10	A:21,0:21	A:16,0:16	G:0,10:10
S1_4038318	G/A	1	4038318	R	G	G	A	1	4038318	A	G	AG:2,4:6	G:1,18:19	G:0,13:13	A:10,0:10
S1_4046633	A/T	1	4046633	A	A	A	T	1	4046633	T	A	A:0,286:286	A:0,327:327	A:0,463:463	T:158,0:158
S1_4046650	A/G	1	4046650	A	A	A	G	1	4046650	G	A	A:0,241:241	A:0,283:283	A:0,405:405	G:158,0:158
S1_4046688	A/G	1	4046688	A	A	A	G	1	4046688	G	A	A:1,347:348	A:0,307:307	A:1,442:443	G:158,0:158
S1_4046708	C/A	1	4046708	C	C	C	A	1	4046708	A	C	C:0,364:364	C:0,295:295	C:0,466:466	A:158,0:158
S1_4046936	A/G	1	4046936	A	A	A	G	1	4046936	G	A	A:3,151:154	A:2,187:189	A:0,233:233	G:158,0:158
S1_4047007	C/G	1	4047007	C	C	C	G	1	4047007	C	G	C:85,0:85	C:111,0:111	C:164,0:164	G:0,236:236
S1_4047155	G/C	1	4047155	G	G	G	C	1	4047155	G	C	G:85,0:85	G:111,0:111	G:164,0:164	C:1,101:102
S1_4047443	G/C	1	4047443	G	G	G	C	1	4047443	G	C	G:85,0:85	G:111,0:111	G:164,0:164	C:0,182:182
S1_4048325	C/A	1	4048325	C	C	C	A	1	4048325	C	A	C:44,0:44	C:55,0:55	C:73,0:73	A:0,96:96
S1_4048517	G/C	1	4048517	G	G	G	C	1	4048517	C	G	G:0,90:90	G:0,129:129	G:0,146:146	C:47,0:47
S1_4048700	G/C	1	4048700	G	G	G	C	1	4048700	G	C	G:74,0:74	G:88,0:88	G:126,0:126	C:0,194:194
S1_4048856	C/G	1	4048856	C	C	C	G	1	4048856	C	G	C:74,0:74	C:88,0:88	C:126,0:126	G:0,139:139
S1_4048874	C/T	1	4048874	C	C	C	T	1	4048874	C	T	C:74,0:74	C:88,0:88	C:126,0:126	T:0,135:135
S1_4060983	A/G	1	4060983	R	A	A	A	1	4060983	A	G	AG:13,4:17	A:19,0:19	A:23,0:23	A:10,0:10
S1_4061017	T/C	1	4061017	Y	T	Y	T	1	4061017	T	C	TC:10,4:14	T:13,0:13	TC:19,3:22	T:5,0:5
S1_4061023	C/T	1	4061023	Y	C	Y	C	1	4061023	C	T	CT:11,3:14	C:14,0:14	CT:21,2:23	C:5,0:5
S1_4061179	A/G	1	4061179	R	A	A	A	1	4061179	A	G	AG:21,4:25	A:13,0:13	A:21,0:21	A:13,0:13
S1_4061186	A/G	1	4061186	R	A	A	A	1	4061186	A	G	AG:21,5:26	A:12,0:12	A:19,0:19	A:13,0:13
S1_4061220	G/A	1	4061220	R	G	R	G	1	4061220	G	A	GA:17,7:24	G:9,0:9	GA:16,5:21	G:10,0:10
S1_4061241	C/T	1	4061241	Y	C	Y	C	1	4061241	C	T	CT:8,3:11	C:11,0:11	CT:13,5:18	C:6,0:6
S1_4061242	C/T	1	4061242	Y	C	Y	C	1	4061242	T	C	TC:3,8:11	C:0,10:10	TC:5,12:17	C:0,6:6
S1_4061306	C/A	1	4061306	M	C	M	C	1	4061306	C	A	CA:10,6:16	C:16,0:16	CA:15,2:17	C:7,0:7
S1_4061311	T/A	1	4061311	W	T	W	T	1	4061311	T	A	TA:9,6:15	T:16,0:16	TA:15,2:17	T:7,0:7
S1_4061312	G/A	1	4061312	R	G	R	G	1	4061312	G	A	GA:9,6:15	G:16,0:16	GA:15,2:17	G:7,0:7
S1_4061329	A/T	1	4061329	W	A	W	A	1	4061329	A	T	AT:12,6:18	A:18,0:18	AT:14,5:19	A:9,0:9
S1_4061333	T/C	1	4061333	Y	T	Y	T	1	4061333	T	C	TC:11,6:17	T:15,0:15	TC:14,5:19	T:9,0:9
S1_4061357	A/C	1	4061357	M	A	M	A	1	4061357	A	C	AC:11,5:16	A:16,0:16	AC:11,4:15	A:9,0:9
S1_4061367	T/C	1	4061367	Y	T	Y	T	1	4061367	C	T	CT:5,12:17	T:0,16:16	CT:4,13:17	T:0,12:12
S1_4061374	A/G	1	4061374	R	A	A	A	1	4061374	A	G	AG:12,1:13	A:16,0:16	A:12,1:13	A:15,0:15
S1_4061378	C/T	1	4061378	Y	C	C	C	1	4061378	C	T	CT:12,1:13	C:18,0:18	C:10,0:10	C:14,0:14
S1_4061379	A/G	1	4061379	R	A	A	A	1	4061379	A	G	AG:12,1:13	A:18,0:18	A:10,0:10	A:14,0:14
S1_4061392	C/T	1	4061392	Y	C	C	C	1	4061392	C	T	CT:13,4:17	C:18,0:18	C:12,0:12	C:15,0:15
S1_4061404	A/T	1	4061404	W	A	A	A	1	4061404	A	T	AT:12,6:18	A:13,0:13	A:12,0:12	A:15,0:15
S1_4061419	G/A	1	4061419	R	G	G	G	1	4061419	G	A	GA:11,8:19	G:11,0:11	G:13,0:13	G:15,0:15
S1_4061420	C/G	1	4061420	S	C	C	C	1	4061420	C	G	CG:11,8:19	C:11,0:11	C:15,0:15	C:15,0:15
S1_4061456	A/G	1	4061456	R	A	R	A	1	4061456	A	G	AG:10,6:16	A:14,0:14	AG:11,7:18	A:17,0:17
S1_4061472	T/C	1	4061472	Y	T	Y	T	1	4061472	T	C	TC:9,6:15	T:9,0:9	TC:12,5:17	T:10,0:10
S1_4061473	A/C	1	4061473	M	A	M	A	1	4061473	A	C	AC:9,6:15	A:9,0:9	AC:12,5:17	A:10,0:10
S1_4061535	G/A	1	4061535	R	G	G	G	1	4061535	G	A	GA:18,9:27	G:10,0:10	G:12,0:12	G:9,0:9
S1_4061540	A/T	1	4061540	W	A	A	A	1	4061540	A	T	AT:18,9:27	A:8,0:8	A:12,0:12	A:7,0:7
S1_4061558	G/A	1	4061558	R	G	R	G	1	4061558	G	A	GA:17,11:28	G:10,0:10	GA:14,3:17	G:7,0:7
S1_4061566	A/T	1	4061566	W	A	W	A	1	4061566	A	T	AT:19,12:31	A:11,0:11	AT:13,3:16	A:6,0:6
S1_4061576	C/A	1	4061576	M	C	M	C	1	4061576	C	A	CA:18,11:29	C:12,0:12	CA:17,3:20	C:5,0:5
S1_4061598	A/G	1	4061598	R	A	R	A	1	4061598	A	G	AG:13,3:16	A:12,0:12	AG:17,3:20	A:8,0:8
S1_4061600	A/C	1	4061600	M	A	M	A	1	4061600	A	C	AC:12,3:15	A:12,0:12	AC:17,3:20	A:8,0:8
S1_4061601	T/C	1	4061601	Y	T	Y	T	1	4061601	T	C	TC:12,3:15	T:13,0:13	TC:18,3:21	T:9,0:9
S1_4062645	A/G	1	4062645	A	A	R	A	1	4062645	A	G	A:7,0:7	A:12,0:12	AG:1,4:5	A:6,0:6
S1_4135358	G/A	1	4135358	G	G	R	G	1	4135358	G	A	G:9,0:9	G:7,0:7	GA:5,2:7	G:36,0:36
S1_4135566	T/C	1	4135566	T	T	Y	Y	1	4135566	T	C	T:17,0:17	T:5,0:5	TC:6,51:57	TC:76,57:133
S1_4135575	G/A	1	4135575	G	G	R	R	1	4135575	G	A	G:15,0:15	G:6,0:6	GA:6,60:66	GA:81,63:144
S1_4135666	T/C	1	4135666	T	T	Y	T	1	4135666	T	C	T:16,0:16	T:11,0:11	TC:11,13:24	T:80,8:88
S1_4135681	C/A	1	4135681	C	C	M	M	1	4135681	C	A	C:16,0:16	C:11,0:11	CA:10,27:37	CA:85,16:101
S1_4135683	T/C	1	4135683	T	T	Y	Y	1	4135683	T	C	T:16,0:16	T:11,0:11	TC:9,27:36	TC:85,16:101
S1_4135723	C/A	1	4135723	C	C	M	M	1	4135723	C	A	C:15,0:15	C:14,0:14	CA:7,33:40	CA:72,26:98
S1_4135735	T/A	1	4135735	T	T	W	W	1	4135735	T	A	T:14,0:14	T:11,0:11	TA:6,35:41	TA:81,24:105
S1_4135786	T/C	1	4135786	T	T	Y	Y	1	4135786	T	C	T:5,0:5	T:7,0:7	TC:5,17:22	TC:82,11:93
S1_4135829	A/T	1	4135829	A	A	W	A	1	4135829	A	T	A:11,0:11	A:11,0:11	AT:5,7:12	A:66,0:66
S1_4135833	A/G	1	4135833	A	A	R	A	1	4135833	A	G	A:11,0:11	A:11,0:11	AG:5,7:12	A:66,0:66
S1_4136084	C/T	1	4136084	C	Y	C	C	1	4136084	C	T	C:11,0:11	CT:9,2:11	C:12,0:12	C:52,2:54
S1_4136089	A/C	1	4136089	A	M	A	A	1	4136089	A	C	A:14,0:14	AC:7,2:9	A:13,0:13	A:60,2:62
S1_4136091	G/A	1	4136091	G	R	G	G	1	4136091	G	A	G:14,0:14	GA:7,2:9	G:13,0:13	G:62,2:64
S1_4136097	A/G	1	4136097	A	R	A	A	1	4136097	A	G	A:15,0:15	AG:8,2:10	A:19,0:19	A:66,0:66
S1_4136137	G/A	1	4136137	G	R	G	G	1	4136137	G	A	G:19,0:19	GA:5,4:9	G:33,0:33	G:66,0:66
S1_4136153	T/G	1	4136153	T	K	K	K	1	4136153	T	G	T:17,0:17	TG:5,2:7	TG:17,22:39	TG:84,29:113
S1_4136156	G/A	1	4136156	G	R	G	G	1	4136156	G	A	G:17,0:17	GA:4,2:6	G:38,0:38	G:113,0:113
S1_4136166	G/A	1	4136166	G	R	G	G	1	4136166	G	A	G:16,0:16	GA:5,2:7	G:38,0:38	G:113,0:113
S1_4136175	A/T	1	4136175	A	A	W	W	1	4136175	A	T	A:16,0:16	A:8,0:8	AT:15,31:46	AT:81,38:119
S1_4136546	T/C	1	4136546	T	T	Y	T	1	4136546	T	C	T:12,0:12	T:15,0:15	TC:6,17:23	T:93,0:93
S1_4136553	G/A	1	4136553	G	G	R	G	1	4136553	G	A	G:11,0:11	G:16,0:16	GA:6,17:23	G:90,0:90
S1_4136584	T/A	1	4136584	T	T	W	T	1	4136584	T	A	T:12,0:12	T:14,0:14	TA:8,8:16	T:86,0:86
S1_4136590	T/G	1	4136590	T	T	K	T	1	4136590	T	G	T:11,0:11	T:14,0:14	TG:8,8:16	T:67,0:67
S1_4136593	G/A	1	4136593	G	G	R	G	1	4136593	G	A	G:11,0:11	G:15,0:15	GA:8,8:16	G:67,0:67
S1_4136656	A/G	1	4136656	A	A	R	R	1	4136656	A	G	A:12,0:12	A:7,0:7	AG:12,13:25	AG:61,10:71
S1_4136667	G/A	1	4136667	G	G	R	R	1	4136667	G	A	G:12,0:12	G:7,0:7	GA:13,13:26	GA:61,10:71
S1_4136683	G/A	1	4136683	G	G	R	R	1	4136683	G	A	G:7,0:7	G:6,0:6	GA:12,21:33	GA:58,13:71
S1_4136698	G/T	1	4136698	G	G	K	K	1	4136698	G	T	G:6,0:6	G:8,0:8	GT:11,22:33	GT:56,13:69
S1_4136755	A/C	1	4136755	A	A	M	A	1	4136755	A	C	A:5,0:5	A:7,0:7	AC:7,17:24	A:46,0:46
S1_4136771	C/T	1	4136771	C	C	Y	C	1	4136771	C	T	C:9,0:9	C:8,0:8	CT:5,13:18	C:48,0:48
S1_4136785	C/T	1	4136785	C	C	Y	C	1	4136785	C	T	C:12,0:12	C:8,0:8	CT:8,3:11	C:50,0:50
S1_4136793	C/T	1	4136793	C	C	Y	T	1	4136793	T	C	C:0,12:12	C:0,6:6	TC:4,7:11	T:46,0:46
S1_4160976	C/T	1	4160976	Y	C	C	C	1	4160976	C	T	CT:4,2:6	C:7,0:7	C:33,0:33	C:35,0:35
S1_4161734	C/T	1	4161734	Y	Y	C	C	1	4161734	C	T	CT:1,4:5	CT:10,3:13	C:38,0:38	C:40,0:40
S1_4161886	G/A	1	4161886	R	R	G	G	1	4161886	G	A	GA:3,3:6	GA:9,3:12	G:38,0:38	G:40,0:40
S1_4162110	T/C	1	4162110	Y	Y	T	T	1	4162110	T	C	TC:5,9:14	TC:6,6:12	T:38,0:38	T:40,0:40
S1_4162132	G/A	1	4162132	R	R	G	G	1	4162132	G	A	GA:17,4:21	GA:12,2:14	G:38,0:38	G:40,0:40
S1_4162141	G/A	1	4162141	R	R	G	G	1	4162141	G	A	GA:19,4:23	GA:14,2:16	G:38,0:38	G:40,0:40
S1_4162198	G/T	1	4162198	K	G	G	G	1	4162198	G	T	GT:17,6:23	G:14,1:15	G:38,0:38	G:40,0:40
S1_4162222	A/G	1	4162222	R	A	A	A	1	4162222	A	G	AG:13,4:17	A:19,0:19	A:38,0:38	A:40,0:40
S1_4162234	G/A	1	4162234	R	R	G	G	1	4162234	G	A	GA:5,10:15	GA:6,10:16	G:38,0:38	G:40,0:40
S1_4162246	C/A	1	4162246	M	M	C	C	1	4162246	C	A	CA:9,5:14	CA:5,7:12	C:38,0:38	C:40,0:40
S1_4162266	G/A	1	4162266	R	R	G	G	1	4162266	G	A	GA:8,3:11	GA:6,5:11	G:38,0:38	G:40,0:40
S1_4162273	T/C	1	4162273	Y	Y	T	T	1	4162273	T	C	TC:5,2:10	TC:6,5:11	T:38,0:38	T:40,0:40
S1_4162274	G/T	1	4162274	K	K	G	G	1	4162274	G	T	GT:8,2:10	GT:6,5:11	G:38,0:38	G:40,0:40
S1_4162291	G/A	1	4162291	R	G	G	G	1	4162291	G	A	GA:3,2:5	G:10,0:10	G:38,0:38	G:40,0:40
S1_4167133	C/T	1	4167133	T	Y	C	Y	1	4167133	T	C	T:50,4:54	TC:21,6:27	C:0,5:5	TC:46,6:52
S1_4167137	C/T	1	4167137	Y	Y	C	Y	1	4167137	C	T	CT:4,50:54	CT:8,19:27	C:5,0:5	CT:14,38:52
S1_4167206	G/A	1	4167206	R	R	R	G	1	4167206	G	A	GA:46,10:56	GA:36,9:45	GA:13,14:27	G:68,0:68
S1_4167246	C/G	1	4167246	S	S	S	S	1	4167246	G	C	GC:113,23:136	GC:84,43:127	GC:32,30:62	GC:120,51:171
S1_4167304	A/G	1	4167304	R	R	R	R	1	4167304	G	A	GA:129,71:200	GA:120,70:190	GA:39,43:82	GA:205,57:262
S1_4167356	A/G	1	4167356	R	R	R	R	1	4167356	G	A	GA:141,25:166	GA:114,36:150	GA:37,30:67	GA:126,47:173
S1_4234753	A/C	1	4234753	A	A	A	C	1	4234753	C	A	A:1,395:396	A:1,511:512	A:3,508:511	C:55,0:55
S1_4234798	G/C	1	4234798	G	G	G	C	1	4234798	G	C	G:396,0:396	G:505,0:505	G:483,0:483	C:0,617:617
S1_4234930	A/C	1	4234930	A	A	A	C	1	4234930	C	A	A:0,230:230	A:2,285:287	A:0,302:302	C:153,0:153
S1_4235114	G/A	1	4235114	G	G	G	A	1	4235114	G	A	G:55,0:55	G:55,0:55	G:36,0:36	A:2,147:149
S1_4235133	A/G	1	4235133	A	A	A	G	1	4235133	A	G	A:55,0:55	A:55,0:55	A:36,0:36	G:2,112:114
S1_4282233	T/C	1	4282233	T	T	T	C	1	4282233	T	C	T:20,0:20	T:24,0:24	T:28,0:28	C:0,45:45
S1_4282266	G/A	1	4282266	G	G	G	A	1	4282266	G	A	G:20,0:20	G:25,0:25	G:29,0:29	A:0,46:46
S1_4282288	G/C	1	4282288	G	G	G	C	1	4282288	G	C	G:26,0:26	G:28,0:28	G:28,0:28	C:0,42:42
S1_4282416	A/T	1	4282416	A	A	A	T	1	4282416	A	T	A:17,0:17	A:17,0:17	A:21,0:21	T:0,26:26
S1_4282420	T/C	1	4282420	T	T	T	C	1	4282420	T	C	T:18,0:18	T:18,0:18	T:22,0:22	C:0,27:27
S1_4282464	A/G	1	4282464	A	A	A	G	1	4282464	A	G	A:302,0:302	A:325,0:325	A:359,0:359	G:0,369:369
S1_4282474	G/A	1	4282474	G	G	G	A	1	4282474	G	A	G:302,0:302	G:325,0:325	G:359,0:359	A:0,409:409
S1_4282494	A/T	1	4282494	A	A	A	T	1	4282494	A	T	A:302,0:302	A:325,0:325	A:359,0:359	T:0,432:432
S1_4282557	C/T	1	4282557	C	C	C	T	1	4282557	C	T	C:24,0:24	C:12,0:12	C:22,0:22	T:0,51:51
S1_4282569	C/T	1	4282569	C	C	C	T	1	4282569	C	T	C:24,0:24	C:13,0:13	C:22,0:22	T:0,51:51
S1_4282612	C/T	1	4282612	C	C	C	T	1	4282612	C	T	C:22,0:22	C:20,0:20	C:14,0:14	T:0,57:57
S1_4282651	G/A	1	4282651	G	G	G	A	1	4282651	G	A	G:17,0:17	G:23,0:23	G:12,0:12	A:0,54:54
S1_4282665	G/A	1	4282665	G	G	G	A	1	4282665	G	A	G:15,0:15	G:23,0:23	G:11,0:11	A:0,48:48
S1_4282743	A/G	1	4282743	A	A	A	G	1	4282743	A	G	A:40,0:40	A:44,0:44	A:368,0:368	G:0,392:392
S1_4282791	C/G	1	4282791	C	C	C	G	1	4282791	C	G	C:38,0:38	C:44,0:44	C:29,0:29	G:0,82:82
S1_4282861	G/A	1	4282861	G	G	G	A	1	4282861	G	A	G:38,0:38	G:44,0:44	G:42,0:42	A:0,93:93
S1_4282947	C/T	1	4282947	C	C	C	T	1	4282947	C	T	C:38,0:38	C:44,0:44	C:36,0:36	T:0,37:37
S1_4282956	T/G	1	4282956	T	T	T	G	1	4282956	T	G	T:38,0:38	T:44,0:44	T:33,0:33	G:0,46:46
S1_4282968	T/A	1	4282968	T	T	T	A	1	4282968	T	A	T:38,0:38	T:44,0:44	T:34,0:34	A:0,66:66
S1_4283015	G/A	1	4283015	G	G	G	A	1	4283015	G	A	G:37,0:37	G:44,0:44	G:41,0:41	A:0,105:105
S1_4283025	C/T	1	4283025	C	C	C	T	1	4283025	C	T	C:37,0:37	C:44,0:44	C:41,0:41	T:0,110:110
S1_4283034	T/C	1	4283034	T	T	T	C	1	4283034	T	C	T:37,0:37	T:44,0:44	T:38,0:38	C:0,119:119
S1_4283046	C/T	1	4283046	C	C	C	T	1	4283046	C	T	C:37,0:37	C:44,0:44	C:38,0:38	T:0,127:127
S1_4283213	A/G	1	4283213	A	A	A	G	1	4283213	A	G	A:37,0:37	A:38,0:38	A:35,0:35	G:0,113:113
S1_4283259	T/C	1	4283259	T	T	T	C	1	4283259	T	C	T:37,0:37	T:38,0:38	T:38,0:38	C:0,116:116
S1_4283441	T/C	1	4283441	T	T	T	C	1	4283441	T	C	T:14,0:14	T:19,0:19	T:15,0:15	C:0,9:9
S1_4283524	A/G	1	4283524	A	A	A	G	1	4283524	A	G	A:14,0:14	A:11,0:11	A:16,0:16	G:0,9:9
S1_4283587	T/G	1	4283587	T	T	T	G	1	4283587	T	G	T:20,0:20	T:22,0:22	T:19,0:19	G:0,13:13
S1_4283606	A/G	1	4283606	A	A	A	G	1	4283606	A	G	A:19,0:19	A:22,0:22	A:19,0:19	G:0,13:13
S1_4283608	C/T	1	4283608	C	C	C	T	1	4283608	C	T	C:19,0:19	C:22,0:22	C:19,0:19	T:0,13:13
S1_4283652	G/T	1	4283652	G	G	G	T	1	4283652	G	T	G:21,0:21	G:20,0:20	G:16,0:16	T:0,16:16
S1_4283672	A/C	1	4283672	A	A	A	C	1	4283672	A	C	A:14,0:14	A:16,0:16	A:10,0:10	C:0,15:15
S1_4283771	A/G	1	4283771	A	A	A	G	1	4283771	A	G	A:49,0:49	A:56,0:56	A:58,0:58	G:0,445:445
S1_4283773	T/C	1	4283773	T	T	T	C	1	4283773	T	C	T:49,0:49	T:56,0:56	T:58,0:58	C:0,445:445
S1_4283791	C/T	1	4283791	C	C	C	T	1	4283791	C	T	C:49,0:49	C:56,0:56	C:58,0:58	T:2,474:476
S1_4283867	G/A	1	4283867	G	G	G	A	1	4283867	G	A	G:49,0:49	G:56,0:56	G:58,0:58	A:2,334:336
S1_4283914	T/A	1	4283914	T	T	T	A	1	4283914	T	A	T:49,0:49	T:56,0:56	T:58,0:58	A:0,93:93
S1_4283941	C/G	1	4283941	C	C	C	S	1	4283941	C	G	C:49,0:49	C:56,0:56	C:58,0:58	CG:10,1:11
S1_4283950	C/T	1	4283950	C	C	C	T	1	4283950	C	T	C:49,0:49	C:56,0:56	C:58,0:58	T:0,74:74
S1_4283981	T/C	1	4283981	T	T	T	C	1	4283981	T	C	T:49,0:49	T:56,0:56	T:58,0:58	C:0,113:113
S1_4284002	T/G	1	4284002	T	T	T	G	1	4284002	T	G	T:49,0:49	T:56,0:56	T:58,0:58	G:0,67:67
S1_4284006	T/C	1	4284006	T	T	T	C	1	4284006	T	C	T:49,0:49	T:56,0:56	T:58,0:58	C:0,66:66
S1_4299186	A/G	1	4299186	R	A	A	G	1	4299186	G	A	GA:2,11:13	A:0,7:7	A:0,11:11	G:49,0:49
S1_4299191	A/G	1	4299191	R	A	A	G	1	4299191	G	A	GA:1,13:14	A:0,7:7	A:0,11:11	G:49,0:49
S1_4299415	T/C	1	4299415	T	Y	T	T	1	4299415	T	C	T:7,0:7	TC:1,4:5	T:9,0:9	T:5,0:5
S1_4299419	T/C	1	4299419	T	Y	T	T	1	4299419	T	C	T:8,0:8	TC:2,3:5	T:11,0:11	T:8,0:8
S1_4299436	G/A	1	4299436	G	G	G	A	1	4299436	A	G	G:0,13:13	G:0,9:9	G:0,11:11	A:18,0:18
S1_4299437	T/C	1	4299437	T	T	T	C	1	4299437	C	T	T:0,13:13	T:0,9:9	T:0,11:11	C:20,0:20
S1_4299525	C/T	1	4299525	C	C	C	T	1	4299525	C	T	C:43,0:43	C:41,0:41	C:36,0:36	T:0,112:112
S1_4299587	A/G	1	4299587	A	A	A	G	1	4299587	G	A	A:1,43:44	A:0,47:47	A:0,53:53	G:102,0:102
S1_4299589	C/T	1	4299589	C	C	C	T	1	4299589	C	T	C:44,0:44	C:49,0:49	C:55,0:55	T:0,117:117
S1_4299591	G/A	1	4299591	G	G	G	A	1	4299591	G	A	G:44,0:44	G:49,0:49	G:55,0:55	A:0,116:116
S1_4299601	C/G	1	4299601	C	C	C	G	1	4299601	C	G	C:44,0:44	C:49,0:49	C:55,0:55	G:0,138:138
S1_4299701	C/G	1	4299701	C	C	C	G	1	4299701	G	C	C:0,55:55	C:0,57:57	C:0,35:35	G:128,0:128
S1_4299751	A/G	1	4299751	A	A	A	G	1	4299751	G	A	A:0,35:35	A:0,31:31	A:0,27:27	G:74,0:74
S1_4300106	T/C	1	4300106	T	T	T	C	1	4300106	T	C	T:36,0:36	T:34,0:34	T:38,0:38	C:0,178:178
S1_4300215	T/C	1	4300215	T	T	T	C	1	4300215	T	C	T:36,0:36	T:34,0:34	T:38,0:38	C:0,397:397
S1_4300255	T/G	1	4300255	T	T	T	G	1	4300255	T	G	T:36,0:36	T:34,0:34	T:38,0:38	G:0,285:285
S1_4300358	C/T	1	4300358	C	C	C	T	1	4300358	C	T	C:18,0:18	C:29,0:29	C:25,0:25	T:0,43:43
S1_4300622	T/C	1	4300622	T	T	T	C	1	4300622	T	C	T:27,0:27	T:40,0:40	T:43,0:43	C:0,56:56
S1_4300647	A/G	1	4300647	A	A	A	G	1	4300647	G	A	A:0,23:23	A:0,42:42	A:0,82:82	G:41,0:41
S1_4300748	T/C	1	4300748	T	T	T	C	1	4300748	T	C	T:10,0:10	T:31,0:31	T:16,0:16	C:0,55:55
S1_4300769	A/G	1	4300769	A	A	A	G	1	4300769	G	A	A:0,13:13	A:0,31:31	A:0,15:15	G:42,0:42
S1_4300783	C/A	1	4300783	C	C	C	A	1	4300783	C	A	C:14,0:14	C:27,0:27	C:13,0:13	A:0,46:46
S1_4300842	T/C	1	4300842	T	T	T	C	1	4300842	C	T	T:0,32:32	T:0,47:47	T:0,67:67	C:43,0:43
S1_4300964	G/A	1	4300964	G	G	G	A	1	4300964	A	G	G:0,15:15	G:0,35:35	G:0,10:10	A:43,0:43
S1_4301126	C/G	1	4301126	C	C	C	G	1	4301126	G	C	C:0,10:10	C:0,28:28	C:0,11:11	G:36,0:36
S1_4301190	T/C	1	4301190	T	T	T	C	1	4301190	T	C	T:12,0:12	T:22,0:22	T:7,0:7	C:1,33:34
S1_4301204	C/T	1	4301204	C	C	C	T	1	4301204	T	C	C:0,7:7	C:0,20:20	C:0,7:7	T:31,0:31
S1_4301642	A/G	1	4301642	A	A	A	G	1	4301642	G	A	A:1,30:31	A:0,66:66	A:0,33:33	G:108,0:108
S1_4302099	C/T	1	4302099	C	C	C	T	1	4302099	T	C	C:0,61:61	C:0,123:123	C:0,73:73	T:167,0:167
S1_4302164	A/G	1	4302164	A	A	A	G	1	4302164	A	G	A:49,0:49	A:100,0:100	A:35,0:35	G:0,206:206
S1_4302527	G/A	1	4302527	G	G	G	A	1	4302527	G	A	G:21,0:21	G:34,0:34	G:35,0:35	A:0,82:82
S1_4302602	G/A	1	4302602	G	G	G	A	1	4302602	A	G	G:0,31:31	G:0,38:38	G:0,16:16	A:66,0:66
S1_4302786	A/G	1	4302786	A	A	A	G	1	4302786	G	A	A:0,44:44	A:0,45:45	A:0,20:20	G:71,0:71
S1_4302805	T/A	1	4302805	T	T	T	A	1	4302805	A	T	T:0,46:46	T:0,60:60	T:0,16:16	A:71,0:71
S1_4302869	G/A	1	4302869	G	G	G	A	1	4302869	G	A	G:27,0:27	G:45,0:45	G:13,0:13	A:0,87:87
S1_4303317	G/T	1	4303317	G	G	G	T	1	4303317	G	T	G:27,0:27	G:36,0:36	G:25,0:25	T:0,88:88
S1_4303381	G/A	1	4303381	G	G	G	A	1	4303381	G	A	G:33,0:33	G:30,0:30	G:25,0:25	A:0,82:82
S1_4303384	C/T	1	4303384	C	C	C	T	1	4303384	T	C	C:0,32:32	C:0,29:29	C:0,22:22	T:77,0:77
S1_4303593	G/C	1	4303593	G	G	G	C	1	4303593	G	C	G:15,0:15	G:35,0:35	G:10,0:10	C:0,25:25
S1_4303672	G/T	1	4303672	G	G	G	T	1	4303672	G	T	G:23,0:23	G:37,0:37	G:10,0:10	T:0,60:60
S1_4303712	A/G	1	4303712	A	A	A	G	1	4303712	A	G	A:16,0:16	A:37,0:37	A:10,0:10	G:0,54:54
S1_4303730	G/C	1	4303730	G	G	G	C	1	4303730	G	C	G:17,0:17	G:37,0:37	G:16,0:16	C:0,71:71
S1_4303731	A/C	1	4303731	A	A	A	C	1	4303731	C	A	A:0,16:16	A:0,46:46	A:0,16:16	C:76,0:76
S1_4303821	A/G	1	4303821	A	A	A	G	1	4303821	G	A	A:0,19:19	A:0,60:60	A:0,29:29	G:76,0:76
S1_4303973	A/G	1	4303973	A	A	A	G	1	4303973	A	G	A:39,0:39	A:73,0:73	A:37,0:37	G:0,50:50
S1_4303983	C/G	1	4303983	C	C	C	G	1	4303983	G	C	C:0,36:36	C:0,67:67	C:0,34:34	G:35,0:35
S1_4304002	T/C	1	4304002	T	T	T	C	1	4304002	C	T	T:0,38:38	T:0,62:62	T:0,32:32	C:16,0:16
S1_4304051	A/G	1	4304051	A	A	A	G	1	4304051	G	A	A:0,33:33	A:0,57:57	A:0,21:21	G:60,0:60
S1_4304068	A/C	1	4304068	A	A	A	C	1	4304068	C	A	A:0,33:33	A:0,58:58	A:0,23:23	C:60,0:60
S1_4304151	C/T	1	4304151	C	C	C	T	1	4304151	C	T	C:22,0:22	C:36,0:36	C:12,0:12	T:0,76:76
S1_4304153	A/G	1	4304153	A	A	A	G	1	4304153	G	A	A:0,20:20	A:0,35:35	A:0,10:10	G:79,0:79
S1_4304173	T/A	1	4304173	T	T	T	A	1	4304173	A	T	T:0,22:22	T:0,43:43	T:0,15:15	A:90,0:90
S1_4304459	T/C	1	4304459	T	T	T	C	1	4304459	T	C	T:23,0:23	T:28,0:28	T:9,0:9	C:0,54:54
S1_4305424	G/A	1	4305424	G	G	G	A	1	4305424	A	G	G:0,296:296	G:0,493:493	G:0,257:257	A:569,0:569
S1_4306110	A/G	1	4306110	A	A	A	G	1	4306110	G	A	A:0,191:191	A:0,350:350	A:0,164:164	G:573,0:573
S1_4307121	C/T	1	4307121	C	C	C	T	1	4307121	C	T	C:7,0:7	C:23,0:23	C:14,0:14	T:0,65:65
S1_4307193	A/C	1	4307193	A	A	A	C	1	4307193	C	A	A:0,8:8	A:0,14:14	A:0,10:10	C:43,0:43
S1_4347885	A/G	1	4347885	A	A	A	G	1	4347885	G	A	A:0,8:8	A:0,6:6	A:0,8:8	G:9,0:9
S1_4347918	C/T	1	4347918	C	C	C	T	1	4347918	T	C	C:0,11:11	C:0,11:11	C:0,8:8	T:14,0:14
S1_4347930	G/A	1	4347930	G	G	G	A	1	4347930	G	A	G:10,0:10	G:10,0:10	G:7,0:7	A:0,17:17
S1_4435485	G/C	1	4435485	G	G	G	C	1	4435485	C	G	G:0,14:14	G:0,29:29	G:0,27:27	C:34,0:34
S1_4435558	G/A	1	4435558	G	G	G	A	1	4435558	A	G	G:0,33:33	G:0,59:59	G:0,46:46	A:34,0:34
S1_4436614	G/A	1	4436614	G	G	G	A	1	4436614	A	G	G:0,24:24	G:0,29:29	G:0,28:28	A:19,0:19
S1_4436662	G/C	1	4436662	G	G	G	C	1	4436662	G	C	G:13,0:13	G:30,0:30	G:27,0:27	C:0,18:18
S1_4436690	A/C	1	4436690	A	A	A	C	1	4436690	A	C	A:12,0:12	A:25,0:25	A:27,0:27	C:0,18:18
S1_4436708	C/G	1	4436708	C	C	C	G	1	4436708	G	C	C:0,11:11	C:0,27:27	C:0,22:22	G:21,0:21
S1_4436737	C/A	1	4436737	C	C	C	A	1	4436737	C	A	C:11,0:11	C:29,0:29	C:26,0:26	A:0,19:19
S1_4436754	C/A	1	4436754	C	C	C	A	1	4436754	C	A	C:10,0:10	C:31,0:31	C:23,0:23	A:0,18:18
S1_4436804	C/A	1	4436804	C	C	C	A	1	4436804	C	A	C:8,0:8	C:22,0:22	C:17,0:17	A:0,17:17
S1_4436814	A/G	1	4436814	A	A	A	G	1	4436814	A	G	A:8,0:8	A:21,0:21	A:15,0:15	G:0,17:17
S1_4436856	G/T	1	4436856	G	G	K	G	1	4436856	T	G	G:0,7:7	G:0,17:17	TG:2,11:13	G:0,15:15
S1_4436977	A/C	1	4436977	A	A	A	C	1	4436977	A	C	A:22,0:22	A:23,0:23	A:21,0:21	C:0,19:19
S1_4437026	T/C	1	4437026	T	T	T	C	1	4437026	T	C	T:39,0:39	T:36,0:36	T:40,0:40	C:0,28:28
S1_4437072	A/G	1	4437072	A	A	A	G	1	4437072	G	A	A:0,18:18	A:0,26:26	A:0,30:30	G:8,0:8
S1_4437127	A/T	1	4437127	A	A	A	T	1	4437127	T	A	A:0,22:22	A:0,28:28	A:0,24:24	T:33,0:33
S1_4437140	A/T	1	4437140	A	A	A	T	1	4437140	T	A	A:0,20:20	A:0,27:27	A:0,26:26	T:37,0:37
S1_4437153	A/G	1	4437153	A	A	A	G	1	4437153	A	G	A:21,0:21	A:23,0:23	A:28,0:28	G:0,47:47
S1_4437161	A/G	1	4437161	A	A	A	G	1	4437161	G	A	A:0,23:23	A:0,21:21	A:0,25:25	G:47,0:47
S1_4437163	A/G	1	4437163	A	A	A	G	1	4437163	G	A	A:0,23:23	A:0,21:21	A:0,25:25	G:47,0:47
S1_4437174	C/T	1	4437174	C	C	C	T	1	4437174	T	C	C:0,33:33	C:0,28:28	C:0,36:36	T:40,0:40
S1_4437180	G/A	1	4437180	G	G	G	A	1	4437180	A	G	G:0,33:33	G:0,29:29	G:0,36:36	A:40,0:40
S1_4437240	C/T	1	4437240	C	C	C	T	1	4437240	T	C	C:0,23:23	C:0,21:21	C:0,29:29	T:36,0:36
S1_4437258	T/C	1	4437258	T	T	T	C	1	4437258	C	T	T:0,31:31	T:0,33:33	T:0,41:41	C:36,0:36
S1_4437260	T/C	1	4437260	T	T	T	C	1	4437260	C	T	T:0,31:31	T:0,33:33	T:0,41:41	C:36,0:36
S1_4437263	T/C	1	4437263	T	T	T	C	1	4437263	C	T	T:0,37:37	T:0,41:41	T:0,52:52	C:37,0:37
S1_4437264	G/A	1	4437264	G	G	G	A	1	4437264	G	A	G:38,0:38	G:40,0:40	G:51,0:51	A:0,32:32
S1_4437265	G/A	1	4437265	G	G	G	A	1	4437265	G	A	G:38,0:38	G:40,0:40	G:51,0:51	A:0,32:32
S1_4437285	G/A	1	4437285	G	G	G	A	1	4437285	A	G	G:0,43:43	G:0,48:48	G:0,57:57	A:36,0:36
S1_4437294	A/G	1	4437294	A	A	A	G	1	4437294	G	A	A:0,54:54	A:0,53:53	A:0,70:70	G:36,0:36
S1_4439174	A/T	1	4439174	A	A	A	T	1	4439174	A	T	A:20,0:20	A:12,0:12	A:8,0:8	T:0,39:39
S1_4439177	G/C	1	4439177	G	G	G	C	1	4439177	G	C	G:21,0:21	G:12,0:12	G:8,0:8	C:0,39:39
S1_4439335	G/A	1	4439335	G	G	G	A	1	4439335	G	A	G:40,0:40	G:44,0:44	G:60,0:60	A:0,63:63
S1_4439463	C/T	1	4439463	C	C	C	T	1	4439463	T	C	C:1,615:616	C:1,656:657	C:1,562:563	T:427,0:427
S1_4439650	T/G	1	4439650	T	T	T	G	1	4439650	T	G	T:111,0:111	T:118,0:118	T:87,0:87	G:2,2359:2361
S1_4439690	C/G	1	4439690	C	C	C	G	1	4439690	C	G	C:111,0:111	C:118,0:118	C:87,0:87	G:12,2052:2064
S1_4439967	G/C	1	4439967	G	G	G	C	1	4439967	C	G	G:0,190:190	G:0,225:225	G:0,205:205	C:335,0:335
S1_4440160	G/A	1	4440160	G	G	G	A	1	4440160	A	G	G:0,474:474	G:0,448:448	G:0,337:337	A:571,0:571
S1_4440162	G/T	1	4440162	G	G	G	T	1	4440162	G	T	G:472,0:472	G:446,0:446	G:338,0:338	T:0,568:568
[truncated: 473,731+ more rows]
