# Supplementary material for: ZmbHLH124 identified in maize recombinant inbred lines contributes to drought tolerance in crops
Source: Plant Biotechnol J. 2021 Jul 6;19(10):2069–81. doi: 10.1111/pbi.13637 (PMC8486247; doi:10.1111/pbi.13637)
Supplement: Supplementary file 3 — Table S2 Annotations of differentially expressed transcription factors in RIL73 specific regions. [file PBI-19-2069-s003.xlsx]

## Sheet: Sheet1
Gene*	Transcription factor type	Annotation
AC203957.3_FG004	Basic-leucine zipper (bZIP) transcription factor	seed germination; response to cold
AC233952.1_FG008	Zinc finger, C2H2-like	may be involved in stress responses
GRMZM2G003944	Transcription factor, TCP	flowering time control; plant development
GRMZM2G005939	Helix-loop-helix DNA-binding	unknown
GRMZM2G037823	homeodomain, putative, expressed, sequence-specific DNA binding transcription factors	unknown
GRMZM2G076602	AP2 domain containing protein, expressed; Pathogenesis-related transcriptional factor/ERF, DNA-binding	early floral meristem identity; seed mass
GRMZM2G089244	MYB family transcription factor, putative, expressed	response to UV-B
GRMZM2G101350	basic helix-loop-helix, putative, expressed	floral initiation
GRMZM2G113888	Transcription factor TCP subgroup	seed germination
GRMZM2G118693	Transcription regulator HTH, Myb-type, DNA-binding|Homeodomain-like|Homeodomain-like|Myb-like DNA-binding domain, SHAQKYF class|SANT domain, DNA binding	regulation of circadian clock; heat shock response
GRMZM2G165972	Winged helix-turn-helix transcription repressor DNA-binding|Heat shock factor (HSF)-type, DNA-binding	cellular response to heat
GRMZM2G445944	Transcription factor TCP subgroup	leaf and hypocotyl development
GRMZM2G000842	Basic-leucine zipper (bZIP) transcription factor	anther development; responses to pathogen-associated molecular patterns (PAMPs)
GRMZM2G002915	homeobox associated leucine zipper，sequence-specific DNA binding transcription factor activity	leaf and hypocotyl development
GRMZM2G012724	DNA-binding WRKY	plant thermotolerance; plant immunity
GRMZM2G016434	Pathogenesis-related transcriptional factor/ERF, DNA-binding	cell proliferation and axillary bud outgrowth
GRMZM2G018436	No apical meristem (NAM) protein, DNA binding	chlorophyll catabolic processe; plant programmed cell death
GRMZM2G040481	Ethylene insensitive 3-like protein, DNA-binding domain	ethylene response pathway
GRMZM2G041761	Ovate family protein, OFP transcription factor; Uncharacterized protein	unknown
GRMZM2G042895	Helix-loop-helix DNA-binding	unknown
GRMZM2G081782	Zinc finger, C2H2-like, AN1-type	may be involved in environmental stress response
GRMZM2G091044	PLATZ transcription factor family protein	unknown
GRMZM2G092465	NAC (No Apical Meristem) domain transcriptional regulator superfamily protein	biosynthesis of secondary walls
GRMZM2G125775	Zinc finger, AN1-type	may be involved in environmental stress response; response to abscisic acid, response to chitin
GRMZM2G132550	Helix-loop-helix DNA-binding	unknown
GRMZM2G155217	Helix-loop-helix DNA-binding	proline biosynthesis; ROS scavenging pathways
GRMZM2G156977	NAC (No Apical Meristem) domain transcriptional regulator superfamily protein	endosperm cell expansion during germination
GRMZM2G170322	Transcription regulator HTH, Myb-type, DNA-binding|Homeodomain-like|Homeodomain-like|Myb-like DNA-binding domain, SHAQKYF class|SANT domain, DNA binding	circadian clock; auxin pathways; freezing tolerance
GRMZM2G400559	DNA-binding WRKY	defense response to bacterium
GRMZM5G801627	Zinc finger, CCCH-type	ABA and JA responses;senescence; drought tolerance
GRMZM5G851490	WRKY DNA-binding protein	unknown
* Genes in blue color represent the repressed genes under drought stress, while genes in red color represent the induced genes under drought stress.
